# Supplementary material for: Integrative Analyses Identify Potential Key Genes and Calcium-Signaling Pathway in Familial Atrioventricular Nodal Reentrant Tachycardia Using Whole-Exome Sequencing
Source: Front Cardiovasc Med. 2022 Jul 18;9:910826. doi: 10.3389/fcvm.2022.910826 (PMC9339905; doi:10.3389/fcvm.2022.910826)
Supplement: Supplementary file 3 [file Table_1.XLS]

## Sheet: Supplementary Table 1
Supplementary Table 1 Rare variants of the pathogenic reference genes in familial AVNRT patients.

## Sheet: Supplementary Table 1_1
Supplementary Table 1_1 Rare variants of the pathogenic reference genes in familial AVNRT patients.
#SampleName	MutType	CHROM	POS	ID	REF	ALT	Variant_type	Impact_score	Triscript_list	Gene_symbol	Functional	Triscript	Hgv.p	Hgv.c	Annotation_Impact	GO_biological_process	GO_cellular_component	GO_molecular_function	F1	F2	F3	F4	F5	F6	F7	F8	F9	seg_fam_no
F5_II.6,F6_I.1,F8_II.1,F2_III.3,F2_III.1,F9_II.3	het,het,het,het,het,het,het,	1	116268178	rs770958200	GAAA	G	InDel	0.658995	NM_001232.3,XM_005271276.1,XM_005271275.1	CASQ2	splice_region_variant	NM_001232.3	.	c.738-7_738-5delTTT	LOW	protein polymerization;negative regulation of ryanodine-sensitive calcium-release channel activity;Purkinje myocyte to ventricular cardiac muscle cell signaling;cardiac muscle contraction;sarcomere organization;cardiac conduction;detection of calcium ion;regulation of cardiac conduction;regulation of release of sequestered calcium ion into cytosol by sarcoplasmic reticulum;regulation of cell comm…	intracellular;cytoplasm;sarcoplasmic reticulum membrane;voltage-gated calcium channel complex;calcium channel complex;junctional membrane complex;sarcoplasmic reticulum;Z disc;junctional sarcoplasmic reticulum membrane;sarcoplasmic reticulum lumen	calcium ion binding;protein binding;calcium-dependent protein binding;protein homodimerization activity	0	1	0	0	0	1	0	0	0	2
F8_II.1,F8_III.1	het,het,	2	241808313	rs375712696	C	A	SNP	0.886336	NM_000030.2	AGXT	missense_variant	NM_000030.2	p.Pro11Thr	c.31C>A	MODERATE	L-alanine catabolic process;response to glucocorticoid;proteasomal protein catabolic process;glyoxylate catabolic process;glyoxylate metabolic process;glycine biosynthetic process, by transamination of glyoxylate;oxalic acid secretion;Notch signaling pathway;pyruvate biosynthetic process;small molecule metabolic process;response to cAMP;L-cysteine catabolic process;cellular nitrogen compound meta…	mitochondrial matrix;peroxisome;peroxisomal matrix	transaminase activity;protein homodimerization activity;alanine-glyoxylate transaminase activity;pyridoxal phosphate binding;protein self-association;amino acid binding;serine-pyruvate transaminase activity;protein binding;receptor binding	0	0	0	0	0	0	0	1	0	1
F7_I.2	het,	4	114279979	rs762372282	A	C	SNP	0.725032	XM_005262941.1,XM_005262945.1,NM_001148.4,XM_005262942.1,XM_005262943.1,XM_005262944.1,XM_005262951.1,NM_001127493.1,NM_020977.3,XM_005262946.1,XM_005262949.1,XM_005262950.1,XM_005262947.1,XM_005262948.1	ANK2	missense_variant	XM_005262941.1	p.Lys3434Thr	c.10301A>C	MODERATE	positive regulation of calcium ion transmembrane transporter activity;post-translational protein modification;response to methylmercury;regulation of cardiac muscle contraction by regulation of the release of sequestered calcium ion;protein N-linked glycosylation via asparagine;SA node cell action potential;paranodal junction assembly;regulation of cardiac muscle contraction by calcium ion signal…	intercalated disc;cytoskeleton;apical plasma membrane;integral component of plasma membrane;neuronal postsynaptic density;M band;costamere;sarcolemma;cytosol;A band;T-tubule;plasma membrane;intracellular;postsynaptic membrane;basolateral plasma membrane;membrane raft;perinuclear region of cytoplasm;neuron projection;Z disc	protein kinase binding;ion channel binding;ATPase binding;spectrin binding;potassium channel regulator activity;protein binding, bridging;enzyme binding;structural constituent of cytoskeleton;protein binding	0	0	0	0	0	0	1	0	0	1
F7_I.2	het,	14	64653293	rs779520925	T	C	SNP	0.632079	XM_005267454.1,XM_005267456.1,XM_005267457.1,XM_005267458.1,XM_005267459.1,XM_005267460.1,NM_015180.4,NM_182914.2,XM_005267455.1,XM_005267461.1	SYNE2	missense_variant	XM_005267454.1	p.Leu5903Ser	c.17708T>C	MODERATE	fibroblast migration;establishment or maintenance of cell polarity;positive regulation of cell migration;nuclear migration;nuclear migration along microfilament;centrosome localization;cytoskeletal anchoring at nuclear membrane;nuclear envelope organization;protein localization to nucleus	nuclear envelope;nuclear lumen;LINC complex;aggresome;sarcoplasmic reticulum;mitochondrion;nucleus;cytoplasm;extracellular exosome;intermediate filament cytoskeleton;nucleoplasm;filopodium membrane;sarcoplasmic reticulum membrane;Z disc;nuclear outer membrane;nuclear membrane;lamellipodium membrane;focal adhesion;integral component of membrane	actin binding;protein binding;actin filament binding	0	0	0	0	0	0	1	0	0	1
F9_II.1	het,	16	72821718	rs767711596	G	A	SNP	0.887472	NM_006885.3,NM_001164766.1,XM_005255957.1,XR_243469.1	ZFHX3	missense_variant	NM_006885.3	p.Ser3486Phe	c.10457C>T	MODERATE	regulation of transcription, DNA-templated;regulation of neuron differentiation;muscle organ development;regulation of locomotor rhythm;negative regulation of transcription from RNA polymerase II promoter;cell cycle arrest;transcription from RNA polymerase II promoter;positive regulation of myoblast differentiation;brain development;negative regulation of myoblast differentiation;circadian regula…	intracellular membrane-bounded organelle;cytoplasm;nucleus;nuclear body;mitochondrion;nucleolus;nucleoplasm;transcription factor complex	transcription factor activity, sequence-specific DNA binding;enzyme binding;transcription factor activity, RNA polymerase II distal enhancer sequence-specific binding;transcription regulatory region DNA binding;core promoter sequence-specific DNA binding;protein binding;zinc ion binding	0	0	0	0	0	0	0	0	0	0
F7_I.2	het,	16	72822033	rs372741038	CGCT	C	InDel	0.658995	NM_006885.3,NM_001164766.1,XM_005255957.1,XR_243469.1	ZFHX3	disruptive_inframe_deletion	NM_006885.3	p.Gln3380del	c.10139_10141delAGC	MODERATE	regulation of transcription, DNA-templated;regulation of neuron differentiation;muscle organ development;regulation of locomotor rhythm;negative regulation of transcription from RNA polymerase II promoter;cell cycle arrest;transcription from RNA polymerase II promoter;positive regulation of myoblast differentiation;brain development;negative regulation of myoblast differentiation;circadian regula…	intracellular membrane-bounded organelle;cytoplasm;nucleus;nuclear body;mitochondrion;nucleolus;nucleoplasm;transcription factor complex	transcription factor activity, sequence-specific DNA binding;enzyme binding;transcription factor activity, RNA polymerase II distal enhancer sequence-specific binding;transcription regulatory region DNA binding;core promoter sequence-specific DNA binding;protein binding;zinc ion binding	0	0	0	0	0	0	1	0	0	1
F3_III.1,F4_II.5,F4_II.7,F5_II.2,F5_II.4,F6_II.2,F5_II.6,F4_II.1,F1_II.1,F6_I.1,F3_II.1,F2_III.3,F2_III.1	het,het,het,het,het,het,het,het,het,het,het,het,het,	16	72832618	rs377734805	T	TAA	InDel	0.658995	NM_006885.3,NM_001164766.1,XM_005255957.1	ZFHX3	splice_region_variant	NM_006885.3	.	c.3968-7_3968-6dupTT	LOW	regulation of transcription, DNA-templated;regulation of neuron differentiation;muscle organ development;regulation of locomotor rhythm;negative regulation of transcription from RNA polymerase II promoter;cell cycle arrest;transcription from RNA polymerase II promoter;positive regulation of myoblast differentiation;brain development;negative regulation of myoblast differentiation;circadian regula…	intracellular membrane-bounded organelle;cytoplasm;nucleus;nuclear body;mitochondrion;nucleolus;nucleoplasm;transcription factor complex	transcription factor activity, sequence-specific DNA binding;enzyme binding;transcription factor activity, RNA polymerase II distal enhancer sequence-specific binding;transcription regulatory region DNA binding;core promoter sequence-specific DNA binding;protein binding;zinc ion binding	1	1	1	0	0	0	0	0	0	3
F3_III.1,F4_II.5,F5_II.6,F4_II.1,F1_II.3,F6_I.1,F3_II.1	het,het,het,het,het,het,het,	16	72832618	rs377734805	T	TA	InDel	0.658995	NM_006885.3,NM_001164766.1,XM_005255957.1	ZFHX3	splice_region_variant	NM_006885.3	.	c.3968-6dupT	LOW	regulation of transcription, DNA-templated;regulation of neuron differentiation;muscle organ development;regulation of locomotor rhythm;negative regulation of transcription from RNA polymerase II promoter;cell cycle arrest;transcription from RNA polymerase II promoter;positive regulation of myoblast differentiation;brain development;negative regulation of myoblast differentiation;circadian regula…	intracellular membrane-bounded organelle;cytoplasm;nucleus;nuclear body;mitochondrion;nucleolus;nucleoplasm;transcription factor complex	transcription factor activity, sequence-specific DNA binding;enzyme binding;transcription factor activity, RNA polymerase II distal enhancer sequence-specific binding;transcription regulatory region DNA binding;core promoter sequence-specific DNA binding;protein binding;zinc ion binding	0	0	1	1	0	1	0	0	0	3
F5_II.2,F5_II.6	het,het,	17	38520052	.	A	T	SNP	0.809469	NM_152219.3	GJD3	missense_variant	NM_152219.3	p.Phe6Ile	c.16T>A	MODERATE	ion transmembrane transport;cell communication;gap junction assembly;response to glucose	integral component of plasma membrane;connexon complex;cell surface	protein binding;gap junction channel activity;ion channel activity	0	0	0	0	1	0	0	0	0	1
F9_III.1,F9_II.3,F9_II.1	het,het,het,	17	62026786	rs369128679	C	T	SNP	0.742094	NM_000334.4,XM_005257566.1	SCN4A	missense_variant	NM_000334.4	p.Glu986Lys	c.2956G>A	MODERATE	regulation of ion transmembrane transport;neuronal action potential;sodium ion transmembrane transport;sodium ion transport;potassium ion transport;choline transport;membrane depolarization during action potential;muscle contraction	voltage-gated sodium channel complex;integral component of plasma membrane	voltage-gated sodium channel activity	0	0	0	0	0	0	0	0	1	1

## Sheet: Supplementary Table 1_2
Supplementary Table 1_2 The biological process of pathogenic reference genes.
GO_Name	GO_ID	Pvalue	Pvalue_adjusted	Genes	Count	Pop_Hit	List_Total	Background_Genes	URL
multicellular organismal signaling	GO:0035637	3.91e-09	2.61e-06	CASQ2;ANK2;GJD3;SCN4A	4	279	7	85180	http://www.ebi.ac.uk/QuickGO/GTerm?id=GO:0035637
cell communication involved in cardiac conduction	GO:0086065	1.16e-08	3.88e-06	CASQ2;ANK2;GJD3	3	60	7	85180	http://www.ebi.ac.uk/QuickGO/GTerm?id=GO:0086065
regulation of striated muscle contraction	GO:0006942	1.51e-07	3.37e-05	CASQ2;ANK2;SCN4A	3	140	7	85180	http://www.ebi.ac.uk/QuickGO/GTerm?id=GO:0006942
cardiac conduction	GO:0061337	2.91e-07	4.87e-05	CASQ2;ANK2;GJD3	3	174	7	85180	http://www.ebi.ac.uk/QuickGO/GTerm?id=GO:0061337
regulation of system process	GO:0044057	3.67e-07	4.91e-05	CASQ2;ANK2;GJD3;SCN4A	4	869	7	85180	http://www.ebi.ac.uk/QuickGO/GTerm?id=GO:0044057
striated muscle contraction	GO:0006941	9.09e-07	9.32e-05	CASQ2;ANK2;SCN4A	3	254	7	85180	http://www.ebi.ac.uk/QuickGO/GTerm?id=GO:0006941
regulation of skeletal muscle contraction	GO:0014819	9.89e-07	9.32e-05	CASQ2;SCN4A	2	19	7	85180	http://www.ebi.ac.uk/QuickGO/GTerm?id=GO:0014819
regulation of muscle contraction	GO:0006937	1.12e-06	9.32e-05	CASQ2;ANK2;SCN4A	3	272	7	85180	http://www.ebi.ac.uk/QuickGO/GTerm?id=GO:0006937
regulation of heart contraction	GO:0008016	1.9e-06	0.000136	CASQ2;ANK2;GJD3	3	325	7	85180	http://www.ebi.ac.uk/QuickGO/GTerm?id=GO:0008016
regulation of cardiac muscle contraction by regulation of the release of sequestered calcium ion	GO:0010881	2.03e-06	0.000136	CASQ2;ANK2	2	27	7	85180	http://www.ebi.ac.uk/QuickGO/GTerm?id=GO:0010881
heart contraction	GO:0060047	2.92e-06	0.000144	CASQ2;ANK2;GJD3	3	375	7	85180	http://www.ebi.ac.uk/QuickGO/GTerm?id=GO:0060047
cell-cell signaling involved in cardiac conduction	GO:0086019	3.05e-06	0.000144	CASQ2;ANK2	2	33	7	85180	http://www.ebi.ac.uk/QuickGO/GTerm?id=GO:0086019
regulation of muscle system process	GO:0090257	3.11e-06	0.000144	CASQ2;ANK2;SCN4A	3	383	7	85180	http://www.ebi.ac.uk/QuickGO/GTerm?id=GO:0090257
heart process	GO:0003015	3.19e-06	0.000144	CASQ2;ANK2;GJD3	3	386	7	85180	http://www.ebi.ac.uk/QuickGO/GTerm?id=GO:0003015
regulation of cardiac muscle contraction by calcium ion signaling	GO:0010882	3.24e-06	0.000144	CASQ2;ANK2	2	34	7	85180	http://www.ebi.ac.uk/QuickGO/GTerm?id=GO:0010882
regulation of release of sequestered calcium ion into cytosol by sarcoplasmic reticulum	GO:0010880	3.85e-06	0.00016	CASQ2;ANK2	2	37	7	85180	http://www.ebi.ac.uk/QuickGO/GTerm?id=GO:0010880
cell communication by electrical coupling	GO:0010644	4.06e-06	0.00016	CASQ2;GJD3	2	38	7	85180	http://www.ebi.ac.uk/QuickGO/GTerm?id=GO:0010644
regulation of blood circulation	GO:1903522	4.59e-06	0.000166	CASQ2;ANK2;GJD3	3	436	7	85180	http://www.ebi.ac.uk/QuickGO/GTerm?id=GO:1903522
regulation of membrane repolarization	GO:0060306	4.74e-06	0.000166	CASQ2;ANK2	2	41	7	85180	http://www.ebi.ac.uk/QuickGO/GTerm?id=GO:0060306
release of sequestered calcium ion into cytosol by sarcoplasmic reticulum	GO:0014808	4.98e-06	0.000166	CASQ2;ANK2	2	42	7	85180	http://www.ebi.ac.uk/QuickGO/GTerm?id=GO:0014808
calcium ion transport from endoplasmic reticulum to cytosol	GO:1903514	5.22e-06	0.000166	CASQ2;ANK2	2	43	7	85180	http://www.ebi.ac.uk/QuickGO/GTerm?id=GO:1903514
sarcoplasmic reticulum calcium ion transport	GO:0070296	7.66e-06	0.000222	CASQ2;ANK2	2	52	7	85180	http://www.ebi.ac.uk/QuickGO/GTerm?id=GO:0070296
membrane repolarization	GO:0086009	7.66e-06	0.000222	CASQ2;ANK2	2	52	7	85180	http://www.ebi.ac.uk/QuickGO/GTerm?id=GO:0086009
regulation of multicellular organismal process	GO:0051239	8.55e-06	0.000226	CASQ2;ANK2;ZFHX3;GJD3;SCN4A	5	4575	7	85180	http://www.ebi.ac.uk/QuickGO/GTerm?id=GO:0051239
skeletal muscle contraction	GO:0003009	8.58e-06	0.000226	CASQ2;SCN4A	2	55	7	85180	http://www.ebi.ac.uk/QuickGO/GTerm?id=GO:0003009
maintenance of location	GO:0051235	8.8e-06	0.000226	CASQ2;ANK2;SYNE2	3	542	7	85180	http://www.ebi.ac.uk/QuickGO/GTerm?id=GO:0051235
cellular component assembly involved in morphogenesis	GO:0010927	9.7e-06	0.000238	CASQ2;ANK2;SYNE2	3	560	7	85180	http://www.ebi.ac.uk/QuickGO/GTerm?id=GO:0010927
muscle contraction	GO:0006936	9.96e-06	0.000238	CASQ2;ANK2;SCN4A	3	565	7	85180	http://www.ebi.ac.uk/QuickGO/GTerm?id=GO:0006936
muscle cell differentiation	GO:0042692	1.4e-05	0.000308	CASQ2;ANK2;ZFHX3	3	633	7	85180	http://www.ebi.ac.uk/QuickGO/GTerm?id=GO:0042692
multicellular organismal movement	GO:0050879	1.48e-05	0.000308	CASQ2;SCN4A	2	72	7	85180	http://www.ebi.ac.uk/QuickGO/GTerm?id=GO:0050879
musculoskeletal movement	GO:0050881	1.48e-05	0.000308	CASQ2;SCN4A	2	72	7	85180	http://www.ebi.ac.uk/QuickGO/GTerm?id=GO:0050881
endoplasmic reticulum to cytosol transport	GO:1903513	1.48e-05	0.000308	CASQ2;ANK2	2	72	7	85180	http://www.ebi.ac.uk/QuickGO/GTerm?id=GO:1903513
regulation of potassium ion transmembrane transporter activity	GO:1901016	1.82e-05	0.000368	CASQ2;ANK2	2	80	7	85180	http://www.ebi.ac.uk/QuickGO/GTerm?id=GO:1901016
muscle system process	GO:0003012	1.87e-05	0.000368	CASQ2;ANK2;SCN4A	3	698	7	85180	http://www.ebi.ac.uk/QuickGO/GTerm?id=GO:0003012
response to organic substance	GO:0010033	2.03e-05	0.000388	CASQ2;AGXT;ANK2;ZFHX3;GJD3	5	5459	7	85180	http://www.ebi.ac.uk/QuickGO/GTerm?id=GO:0010033
regulation of cardiac conduction	GO:1903779	2.21e-05	0.000409	CASQ2;ANK2	2	88	7	85180	http://www.ebi.ac.uk/QuickGO/GTerm?id=GO:1903779
regulation of membrane potential	GO:0042391	2.26e-05	0.000409	CASQ2;ANK2;SCN4A	3	744	7	85180	http://www.ebi.ac.uk/QuickGO/GTerm?id=GO:0042391
blood circulation	GO:0008015	2.74e-05	0.000481	CASQ2;ANK2;GJD3	3	793	7	85180	http://www.ebi.ac.uk/QuickGO/GTerm?id=GO:0008015
circulatory system process	GO:0003013	2.85e-05	0.000488	CASQ2;ANK2;GJD3	3	804	7	85180	http://www.ebi.ac.uk/QuickGO/GTerm?id=GO:0003013
regulation of release of sequestered calcium ion into cytosol	GO:0051279	3.09e-05	0.000503	CASQ2;ANK2	2	104	7	85180	http://www.ebi.ac.uk/QuickGO/GTerm?id=GO:0051279
ion transport	GO:0006811	3.09e-05	0.000503	CASQ2;AGXT;ANK2;GJD3;SCN4A	5	5948	7	85180	http://www.ebi.ac.uk/QuickGO/GTerm?id=GO:0006811
single-multicellular organism process	GO:0044707	3.24e-05	0.000508	CASQ2;ANK2;SYNE2;ZFHX3;GJD3;SCN4A	6	11221	7	85180	http://www.ebi.ac.uk/QuickGO/GTerm?id=GO:0044707
single-organism transport	GO:0044765	3.27e-05	0.000508	CASQ2;AGXT;ANK2;SYNE2;GJD3;SCN4A	6	11238	7	85180	http://www.ebi.ac.uk/QuickGO/GTerm?id=GO:0044765
regulation of potassium ion transmembrane transport	GO:1901379	3.52e-05	0.000534	CASQ2;ANK2	2	111	7	85180	http://www.ebi.ac.uk/QuickGO/GTerm?id=GO:1901379
regulation of cardiac muscle contraction	GO:0055117	3.78e-05	0.000561	CASQ2;ANK2	2	115	7	85180	http://www.ebi.ac.uk/QuickGO/GTerm?id=GO:0055117
single-organism localization	GO:1902578	4.1e-05	0.000595	CASQ2;AGXT;ANK2;SYNE2;GJD3;SCN4A	6	11679	7	85180	http://www.ebi.ac.uk/QuickGO/GTerm?id=GO:1902578
membrane depolarization during action potential	GO:0086010	4.25e-05	0.000604	ANK2;SCN4A	2	122	7	85180	http://www.ebi.ac.uk/QuickGO/GTerm?id=GO:0086010
regulation of heart rate	GO:0002027	4.39e-05	0.000611	CASQ2;ANK2	2	124	7	85180	http://www.ebi.ac.uk/QuickGO/GTerm?id=GO:0002027
muscle structure development	GO:0061061	4.56e-05	0.000622	CASQ2;ANK2;ZFHX3	3	942	7	85180	http://www.ebi.ac.uk/QuickGO/GTerm?id=GO:0061061
regulation of calcium ion import	GO:0090279	4.98e-05	0.000652	CASQ2;ANK2	2	132	7	85180	http://www.ebi.ac.uk/QuickGO/GTerm?id=GO:0090279
regulation of calcium ion transport into cytosol	GO:0010522	4.98e-05	0.000652	CASQ2;ANK2	2	132	7	85180	http://www.ebi.ac.uk/QuickGO/GTerm?id=GO:0010522
regulation of ion transmembrane transport	GO:0034765	5.23e-05	0.000672	CASQ2;ANK2;SCN4A	3	986	7	85180	http://www.ebi.ac.uk/QuickGO/GTerm?id=GO:0034765
regulation of potassium ion transport	GO:0043266	5.6e-05	0.000706	CASQ2;ANK2	2	140	7	85180	http://www.ebi.ac.uk/QuickGO/GTerm?id=GO:0043266
calcium ion import into cytosol	GO:1902656	6.35e-05	0.000785	CASQ2;ANK2	2	149	7	85180	http://www.ebi.ac.uk/QuickGO/GTerm?id=GO:1902656
regulation of transmembrane transport	GO:0034762	6.92e-05	0.00084	CASQ2;ANK2;SCN4A	3	1084	7	85180	http://www.ebi.ac.uk/QuickGO/GTerm?id=GO:0034762
regulation of calcium ion transmembrane transporter activity	GO:1901019	7.05e-05	0.00084	CASQ2;ANK2	2	157	7	85180	http://www.ebi.ac.uk/QuickGO/GTerm?id=GO:1901019
multicellular organismal process	GO:0032501	7.88e-05	0.000924	CASQ2;ANK2;SYNE2;ZFHX3;GJD3;SCN4A	6	13058	7	85180	http://www.ebi.ac.uk/QuickGO/GTerm?id=GO:0032501
actin filament-based movement	GO:0030048	8.07e-05	0.000929	ANK2;SYNE2	2	168	7	85180	http://www.ebi.ac.uk/QuickGO/GTerm?id=GO:0030048
protein localization to T-tubule	GO:0036371	8.22e-05	0.00093	ANK2	1	1	7	85180	http://www.ebi.ac.uk/QuickGO/GTerm?id=GO:0036371
sequestering of metal ion	GO:0051238	8.36e-05	0.000931	CASQ2;ANK2	2	171	7	85180	http://www.ebi.ac.uk/QuickGO/GTerm?id=GO:0051238
release of sequestered calcium ion into cytosol	GO:0051209	8.85e-05	0.000952	CASQ2;ANK2	2	176	7	85180	http://www.ebi.ac.uk/QuickGO/GTerm?id=GO:0051209
negative regulation of sequestering of calcium ion	GO:0051283	9.06e-05	0.000952	CASQ2;ANK2	2	178	7	85180	http://www.ebi.ac.uk/QuickGO/GTerm?id=GO:0051283
system process	GO:0003008	9.17e-05	0.000952	CASQ2;ANK2;GJD3;SCN4A	4	3516	7	85180	http://www.ebi.ac.uk/QuickGO/GTerm?id=GO:0003008
calcium ion transmembrane import into cytosol	GO:0097553	9.26e-05	0.000952	CASQ2;ANK2	2	180	7	85180	http://www.ebi.ac.uk/QuickGO/GTerm?id=GO:0097553
regulation of sequestering of calcium ion	GO:0051282	9.26e-05	0.000952	CASQ2;ANK2	2	180	7	85180	http://www.ebi.ac.uk/QuickGO/GTerm?id=GO:0051282
sequestering of calcium ion	GO:0051208	9.57e-05	0.000969	CASQ2;ANK2	2	183	7	85180	http://www.ebi.ac.uk/QuickGO/GTerm?id=GO:0051208
membrane depolarization	GO:0051899	0.000104	0.00102	ANK2;SCN4A	2	191	7	85180	http://www.ebi.ac.uk/QuickGO/GTerm?id=GO:0051899
cardiac muscle contraction	GO:0060048	0.000104	0.00102	CASQ2;ANK2	2	191	7	85180	http://www.ebi.ac.uk/QuickGO/GTerm?id=GO:0060048
regulation of biological quality	GO:0065008	0.000106	0.00103	CASQ2;AGXT;ANK2;SYNE2;SCN4A	5	7672	7	85180	http://www.ebi.ac.uk/QuickGO/GTerm?id=GO:0065008
cell-cell junction assembly	GO:0007043	0.00011	0.00105	ANK2;GJD3	2	196	7	85180	http://www.ebi.ac.uk/QuickGO/GTerm?id=GO:0007043
regulation of ion transport	GO:0043269	0.000119	0.00112	CASQ2;ANK2;SCN4A	3	1300	7	85180	http://www.ebi.ac.uk/QuickGO/GTerm?id=GO:0043269
response to chemical	GO:0042221	0.000128	0.00119	CASQ2;AGXT;ANK2;ZFHX3;GJD3	5	7975	7	85180	http://www.ebi.ac.uk/QuickGO/GTerm?id=GO:0042221
calcium ion transport into cytosol	GO:0060402	0.000138	0.00127	CASQ2;ANK2	2	220	7	85180	http://www.ebi.ac.uk/QuickGO/GTerm?id=GO:0060402
regulation of calcium ion transmembrane transport	GO:1903169	0.000151	0.00136	CASQ2;ANK2	2	230	7	85180	http://www.ebi.ac.uk/QuickGO/GTerm?id=GO:1903169
cytosolic calcium ion transport	GO:0060401	0.000155	0.00136	CASQ2;ANK2	2	233	7	85180	http://www.ebi.ac.uk/QuickGO/GTerm?id=GO:0060401
regulation of skeletal muscle contraction by action potential	GO:0100001	0.000164	0.00136	SCN4A	1	2	7	85180	http://www.ebi.ac.uk/QuickGO/GTerm?id=GO:0100001
protein localization to M-band	GO:0036309	0.000164	0.00136	ANK2	1	2	7	85180	http://www.ebi.ac.uk/QuickGO/GTerm?id=GO:0036309
glycine biosynthetic process, by transamination of glyoxylate	GO:0019265	0.000164	0.00136	AGXT	1	2	7	85180	http://www.ebi.ac.uk/QuickGO/GTerm?id=GO:0019265
nuclear migration along microfilament	GO:0031022	0.000164	0.00136	SYNE2	1	2	7	85180	http://www.ebi.ac.uk/QuickGO/GTerm?id=GO:0031022
regulation of SA node cell action potential	GO:0098907	0.000164	0.00136	ANK2	1	2	7	85180	http://www.ebi.ac.uk/QuickGO/GTerm?id=GO:0098907
oxalic acid secretion	GO:0046724	0.000164	0.00136	AGXT	1	2	7	85180	http://www.ebi.ac.uk/QuickGO/GTerm?id=GO:0046724
action potential	GO:0001508	0.000176	0.00143	ANK2;SCN4A	2	248	7	85180	http://www.ebi.ac.uk/QuickGO/GTerm?id=GO:0001508
negative regulation of homeostatic process	GO:0032845	0.00019	0.00151	CASQ2;ANK2	2	258	7	85180	http://www.ebi.ac.uk/QuickGO/GTerm?id=GO:0032845
transport	GO:0006810	0.000193	0.00151	CASQ2;AGXT;ANK2;SYNE2;GJD3;SCN4A	6	15219	7	85180	http://www.ebi.ac.uk/QuickGO/GTerm?id=GO:0006810
response to purine-containing compound	GO:0014074	0.000194	0.00151	CASQ2;AGXT	2	261	7	85180	http://www.ebi.ac.uk/QuickGO/GTerm?id=GO:0014074
regulation of cation channel activity	GO:2001257	0.000194	0.00151	CASQ2;ANK2	2	261	7	85180	http://www.ebi.ac.uk/QuickGO/GTerm?id=GO:2001257
establishment of localization	GO:0051234	0.000208	0.0016	CASQ2;AGXT;ANK2;SYNE2;GJD3;SCN4A	6	15421	7	85180	http://www.ebi.ac.uk/QuickGO/GTerm?id=GO:0051234
regulation of ion homeostasis	GO:2000021	0.000214	0.00163	CASQ2;ANK2	2	274	7	85180	http://www.ebi.ac.uk/QuickGO/GTerm?id=GO:2000021
calcium ion import	GO:0070509	0.000222	0.00167	CASQ2;ANK2	2	279	7	85180	http://www.ebi.ac.uk/QuickGO/GTerm?id=GO:0070509
ion transmembrane transport	GO:0034220	0.000227	0.00168	CASQ2;ANK2;GJD3;SCN4A	4	4440	7	85180	http://www.ebi.ac.uk/QuickGO/GTerm?id=GO:0034220
calcium-mediated signaling	GO:0019722	0.00023	0.00168	CASQ2;ANK2	2	284	7	85180	http://www.ebi.ac.uk/QuickGO/GTerm?id=GO:0019722
protein localization to organelle	GO:0033365	0.000232	0.00168	AGXT;ANK2;SYNE2	3	1631	7	85180	http://www.ebi.ac.uk/QuickGO/GTerm?id=GO:0033365
regulation of locomotor rhythm	GO:1904059	0.000247	0.00175	ZFHX3	1	3	7	85180	http://www.ebi.ac.uk/QuickGO/GTerm?id=GO:1904059
nucleokinesis involved in cell motility in cerebral cortex radial glia guided migration	GO:0021817	0.000247	0.00175	SYNE2	1	3	7	85180	http://www.ebi.ac.uk/QuickGO/GTerm?id=GO:0021817
regulation of localization	GO:0032879	0.000264	0.00185	CASQ2;ANK2;SYNE2;SCN4A	4	4614	7	85180	http://www.ebi.ac.uk/QuickGO/GTerm?id=GO:0032879
muscle cell development	GO:0055001	0.000265	0.00185	CASQ2;ANK2	2	305	7	85180	http://www.ebi.ac.uk/QuickGO/GTerm?id=GO:0055001
intracellular transport	GO:0046907	0.000272	0.00187	CASQ2;AGXT;ANK2;SYNE2	4	4651	7	85180	http://www.ebi.ac.uk/QuickGO/GTerm?id=GO:0046907
L-cysteine catabolic process	GO:0019448	0.000329	0.0022	AGXT	1	4	7	85180	http://www.ebi.ac.uk/QuickGO/GTerm?id=GO:0019448
cysteine catabolic process	GO:0009093	0.000329	0.0022	AGXT	1	4	7	85180	http://www.ebi.ac.uk/QuickGO/GTerm?id=GO:0009093
glyoxylate catabolic process	GO:0009436	0.000329	0.0022	AGXT	1	4	7	85180	http://www.ebi.ac.uk/QuickGO/GTerm?id=GO:0009436
cell junction assembly	GO:0034329	0.000363	0.0024	ANK2;GJD3	2	357	7	85180	http://www.ebi.ac.uk/QuickGO/GTerm?id=GO:0034329
cell-cell junction organization	GO:0045216	0.000383	0.00251	ANK2;GJD3	2	367	7	85180	http://www.ebi.ac.uk/QuickGO/GTerm?id=GO:0045216
anatomical structure formation involved in morphogenesis	GO:0048646	0.000398	0.00258	CASQ2;ANK2;SYNE2	3	1962	7	85180	http://www.ebi.ac.uk/QuickGO/GTerm?id=GO:0048646
regulation of AV node cell action potential	GO:0098904	0.000411	0.00261	ANK2	1	5	7	85180	http://www.ebi.ac.uk/QuickGO/GTerm?id=GO:0098904
membrane depolarization during SA node cell action potential	GO:0086046	0.000411	0.00261	ANK2	1	5	7	85180	http://www.ebi.ac.uk/QuickGO/GTerm?id=GO:0086046
regulation of ion transmembrane transporter activity	GO:0032412	0.000415	0.00262	CASQ2;ANK2	2	382	7	85180	http://www.ebi.ac.uk/QuickGO/GTerm?id=GO:0032412
actin filament-based process	GO:0030029	0.000426	0.00266	CASQ2;ANK2;SYNE2	3	2007	7	85180	http://www.ebi.ac.uk/QuickGO/GTerm?id=GO:0030029
regulation of transmembrane transporter activity	GO:0022898	0.000437	0.0027	CASQ2;ANK2	2	392	7	85180	http://www.ebi.ac.uk/QuickGO/GTerm?id=GO:0022898
regulation of calcium ion transport	GO:0051924	0.000459	0.00277	CASQ2;ANK2	2	402	7	85180	http://www.ebi.ac.uk/QuickGO/GTerm?id=GO:0051924
single-organism cellular localization	GO:1902580	0.000463	0.00277	AGXT;ANK2;SYNE2	3	2066	7	85180	http://www.ebi.ac.uk/QuickGO/GTerm?id=GO:1902580
regulation of transporter activity	GO:0032409	0.000468	0.00277	CASQ2;ANK2	2	406	7	85180	http://www.ebi.ac.uk/QuickGO/GTerm?id=GO:0032409
localization	GO:0051179	0.000475	0.00277	CASQ2;AGXT;ANK2;SYNE2;GJD3;SCN4A	6	17782	7	85180	http://www.ebi.ac.uk/QuickGO/GTerm?id=GO:0051179
regulation of skeletal muscle contraction by regulation of release of sequestered calcium ion	GO:0014809	0.000493	0.00277	CASQ2	1	6	7	85180	http://www.ebi.ac.uk/QuickGO/GTerm?id=GO:0014809
L-alanine metabolic process	GO:0042851	0.000493	0.00277	AGXT	1	6	7	85180	http://www.ebi.ac.uk/QuickGO/GTerm?id=GO:0042851
Purkinje myocyte to ventricular cardiac muscle cell signaling	GO:0086029	0.000493	0.00277	CASQ2	1	6	7	85180	http://www.ebi.ac.uk/QuickGO/GTerm?id=GO:0086029
Purkinje myocyte to ventricular cardiac muscle cell communication	GO:0086068	0.000493	0.00277	CASQ2	1	6	7	85180	http://www.ebi.ac.uk/QuickGO/GTerm?id=GO:0086068
L-alanine catabolic process	GO:0042853	0.000493	0.00277	AGXT	1	6	7	85180	http://www.ebi.ac.uk/QuickGO/GTerm?id=GO:0042853
regulation of atrial cardiac muscle cell action potential	GO:0098910	0.000493	0.00277	ANK2	1	6	7	85180	http://www.ebi.ac.uk/QuickGO/GTerm?id=GO:0098910
modulation of microtubule cytoskeleton involved in cerebral cortex radial glia guided migration	GO:0021815	0.000493	0.00277	SYNE2	1	6	7	85180	http://www.ebi.ac.uk/QuickGO/GTerm?id=GO:0021815
positive regulation of cytosolic calcium ion concentration	GO:0007204	0.000513	0.00286	CASQ2;ANK2	2	425	7	85180	http://www.ebi.ac.uk/QuickGO/GTerm?id=GO:0007204
cell junction organization	GO:0034330	0.000527	0.00291	ANK2;GJD3	2	431	7	85180	http://www.ebi.ac.uk/QuickGO/GTerm?id=GO:0034330
metal ion transport	GO:0030001	0.000532	0.00291	CASQ2;ANK2;SCN4A	3	2166	7	85180	http://www.ebi.ac.uk/QuickGO/GTerm?id=GO:0030001
pyruvate family amino acid catabolic process	GO:0009080	0.000575	0.00306	AGXT	1	7	7	85180	http://www.ebi.ac.uk/QuickGO/GTerm?id=GO:0009080
alanine catabolic process	GO:0006524	0.000575	0.00306	AGXT	1	7	7	85180	http://www.ebi.ac.uk/QuickGO/GTerm?id=GO:0006524
regulation of skeletal muscle contraction by calcium ion signaling	GO:0014722	0.000575	0.00306	CASQ2	1	7	7	85180	http://www.ebi.ac.uk/QuickGO/GTerm?id=GO:0014722
cellular potassium ion transport	GO:0071804	0.000577	0.00306	CASQ2;ANK2	2	451	7	85180	http://www.ebi.ac.uk/QuickGO/GTerm?id=GO:0071804
regulation of cation transmembrane transport	GO:1904062	0.000632	0.00332	CASQ2;ANK2	2	472	7	85180	http://www.ebi.ac.uk/QuickGO/GTerm?id=GO:1904062
establishment of localization in cell	GO:0051649	0.000636	0.00332	CASQ2;AGXT;ANK2;SYNE2	4	5801	7	85180	http://www.ebi.ac.uk/QuickGO/GTerm?id=GO:0051649
nuclear migration along microtubule	GO:0030473	0.000657	0.0034	SYNE2	1	8	7	85180	http://www.ebi.ac.uk/QuickGO/GTerm?id=GO:0030473
regulation of cytosolic calcium ion concentration	GO:0051480	0.000675	0.00347	CASQ2;ANK2	2	488	7	85180	http://www.ebi.ac.uk/QuickGO/GTerm?id=GO:0051480
cellular component assembly	GO:0022607	0.000699	0.00357	CASQ2;ANK2;SYNE2;GJD3	4	5946	7	85180	http://www.ebi.ac.uk/QuickGO/GTerm?id=GO:0022607
regulation of cytoplasmic transport	GO:1903649	0.000714	0.00361	CASQ2;ANK2	2	502	7	85180	http://www.ebi.ac.uk/QuickGO/GTerm?id=GO:1903649
paranodal junction assembly	GO:0030913	0.000739	0.00369	ANK2	1	9	7	85180	http://www.ebi.ac.uk/QuickGO/GTerm?id=GO:0030913
regulation of cardiac muscle cell membrane potential	GO:0086036	0.000739	0.00369	ANK2	1	9	7	85180	http://www.ebi.ac.uk/QuickGO/GTerm?id=GO:0086036
potassium ion transmembrane transport	GO:0071805	0.000783	0.00387	CASQ2;ANK2	2	526	7	85180	http://www.ebi.ac.uk/QuickGO/GTerm?id=GO:0071805
transmembrane transport	GO:0055085	0.000808	0.00392	CASQ2;ANK2;GJD3;SCN4A	4	6175	7	85180	http://www.ebi.ac.uk/QuickGO/GTerm?id=GO:0055085
cell motility involved in cerebral cortex radial glia guided migration	GO:0021814	0.000822	0.00392	SYNE2	1	10	7	85180	http://www.ebi.ac.uk/QuickGO/GTerm?id=GO:0021814
pyruvate family amino acid metabolic process	GO:0009078	0.000822	0.00392	AGXT	1	10	7	85180	http://www.ebi.ac.uk/QuickGO/GTerm?id=GO:0009078
alanine metabolic process	GO:0006522	0.000822	0.00392	AGXT	1	10	7	85180	http://www.ebi.ac.uk/QuickGO/GTerm?id=GO:0006522
T-tubule organization	GO:0033292	0.000822	0.00392	ANK2	1	10	7	85180	http://www.ebi.ac.uk/QuickGO/GTerm?id=GO:0033292
second-messenger-mediated signaling	GO:0019932	0.000849	0.00402	CASQ2;ANK2	2	548	7	85180	http://www.ebi.ac.uk/QuickGO/GTerm?id=GO:0019932
regulation of biological process	GO:0050789	0.000863	0.00406	CASQ2;AGXT;ANK2;SYNE2;ZFHX3;GJD3;SCN4A	7	31090	7	85180	http://www.ebi.ac.uk/QuickGO/GTerm?id=GO:0050789
SA node cell action potential	GO:0086015	0.000904	0.00416	ANK2	1	11	7	85180	http://www.ebi.ac.uk/QuickGO/GTerm?id=GO:0086015
SA node cell to atrial cardiac muscle cell signalling	GO:0086018	0.000904	0.00416	ANK2	1	11	7	85180	http://www.ebi.ac.uk/QuickGO/GTerm?id=GO:0086018
actin filament-based transport	GO:0099515	0.000904	0.00416	SYNE2	1	11	7	85180	http://www.ebi.ac.uk/QuickGO/GTerm?id=GO:0099515
cellular component morphogenesis	GO:0032989	0.000934	0.00427	CASQ2;ANK2;SYNE2	3	2627	7	85180	http://www.ebi.ac.uk/QuickGO/GTerm?id=GO:0032989
cellular response to caffeine	GO:0071313	0.000986	0.00436	CASQ2	1	12	7	85180	http://www.ebi.ac.uk/QuickGO/GTerm?id=GO:0071313
AV node cell action potential	GO:0086016	0.000986	0.00436	ANK2	1	12	7	85180	http://www.ebi.ac.uk/QuickGO/GTerm?id=GO:0086016
AV node cell to bundle of His cell signaling	GO:0086027	0.000986	0.00436	ANK2	1	12	7	85180	http://www.ebi.ac.uk/QuickGO/GTerm?id=GO:0086027
oxalate transport	GO:0019532	0.000986	0.00436	AGXT	1	12	7	85180	http://www.ebi.ac.uk/QuickGO/GTerm?id=GO:0019532
SA node cell to atrial cardiac muscle cell communication	GO:0086070	0.000986	0.00436	ANK2	1	12	7	85180	http://www.ebi.ac.uk/QuickGO/GTerm?id=GO:0086070
cellular component biogenesis	GO:0044085	0.000994	0.00437	CASQ2;ANK2;SYNE2;GJD3	4	6520	7	85180	http://www.ebi.ac.uk/QuickGO/GTerm?id=GO:0044085
regulation of metal ion transport	GO:0010959	0.00101	0.00441	CASQ2;ANK2	2	598	7	85180	http://www.ebi.ac.uk/QuickGO/GTerm?id=GO:0010959
L-cysteine metabolic process	GO:0046439	0.00107	0.00463	AGXT	1	13	7	85180	http://www.ebi.ac.uk/QuickGO/GTerm?id=GO:0046439
single-organism intracellular transport	GO:1902582	0.00111	0.00478	CASQ2;ANK2;SYNE2	3	2787	7	85180	http://www.ebi.ac.uk/QuickGO/GTerm?id=GO:1902582
regulation of homeostatic process	GO:0032844	0.00114	0.00487	CASQ2;ANK2	2	637	7	85180	http://www.ebi.ac.uk/QuickGO/GTerm?id=GO:0032844
AV node cell to bundle of His cell communication	GO:0086067	0.00115	0.00487	ANK2	1	14	7	85180	http://www.ebi.ac.uk/QuickGO/GTerm?id=GO:0086067
potassium ion transport	GO:0006813	0.00115	0.00487	CASQ2;ANK2	2	639	7	85180	http://www.ebi.ac.uk/QuickGO/GTerm?id=GO:0006813
monovalent inorganic cation transport	GO:0015672	0.00117	0.00493	CASQ2;ANK2;SCN4A	3	2841	7	85180	http://www.ebi.ac.uk/QuickGO/GTerm?id=GO:0015672
response to endogenous stimulus	GO:0009719	0.00119	0.00496	CASQ2;AGXT;ZFHX3	3	2854	7	85180	http://www.ebi.ac.uk/QuickGO/GTerm?id=GO:0009719
cellular calcium ion homeostasis	GO:0006874	0.0012	0.00499	CASQ2;ANK2	2	654	7	85180	http://www.ebi.ac.uk/QuickGO/GTerm?id=GO:0006874
response to methylmercury	GO:0051597	0.00123	0.00499	ANK2	1	15	7	85180	http://www.ebi.ac.uk/QuickGO/GTerm?id=GO:0051597
glyoxylate metabolic process	GO:0046487	0.00123	0.00499	AGXT	1	15	7	85180	http://www.ebi.ac.uk/QuickGO/GTerm?id=GO:0046487
negative regulation of ryanodine-sensitive calcium-release channel activity	GO:0060315	0.00123	0.00499	CASQ2	1	15	7	85180	http://www.ebi.ac.uk/QuickGO/GTerm?id=GO:0060315
centriole-centriole cohesion	GO:0010457	0.00123	0.00499	SYNE2	1	15	7	85180	http://www.ebi.ac.uk/QuickGO/GTerm?id=GO:0010457
cell differentiation	GO:0030154	0.00124	0.00501	CASQ2;ANK2;SYNE2;ZFHX3	4	6917	7	85180	http://www.ebi.ac.uk/QuickGO/GTerm?id=GO:0030154
calcium ion homeostasis	GO:0055074	0.00131	0.00522	CASQ2;ANK2	2	682	7	85180	http://www.ebi.ac.uk/QuickGO/GTerm?id=GO:0055074
gap junction assembly	GO:0016264	0.00131	0.00522	GJD3	1	16	7	85180	http://www.ebi.ac.uk/QuickGO/GTerm?id=GO:0016264
neurogenesis	GO:0022008	0.00132	0.00522	ANK2;SYNE2;ZFHX3	3	2959	7	85180	http://www.ebi.ac.uk/QuickGO/GTerm?id=GO:0022008
biological regulation	GO:0065007	0.00134	0.00525	CASQ2;AGXT;ANK2;SYNE2;ZFHX3;GJD3;SCN4A	7	33094	7	85180	http://www.ebi.ac.uk/QuickGO/GTerm?id=GO:0065007
cellular localization	GO:0051641	0.00137	0.00533	CASQ2;AGXT;ANK2;SYNE2	4	7093	7	85180	http://www.ebi.ac.uk/QuickGO/GTerm?id=GO:0051641
cellular divalent inorganic cation homeostasis	GO:0072503	0.00139	0.00533	CASQ2;ANK2	2	702	7	85180	http://www.ebi.ac.uk/QuickGO/GTerm?id=GO:0072503
detection of calcium ion	GO:0005513	0.0014	0.00533	CASQ2	1	17	7	85180	http://www.ebi.ac.uk/QuickGO/GTerm?id=GO:0005513
regulation of cell communication by electrical coupling	GO:0010649	0.0014	0.00533	CASQ2	1	17	7	85180	http://www.ebi.ac.uk/QuickGO/GTerm?id=GO:0010649
cellular response to purine-containing compound	GO:0071415	0.0014	0.00533	CASQ2	1	17	7	85180	http://www.ebi.ac.uk/QuickGO/GTerm?id=GO:0071415
calcium ion transmembrane transport	GO:0070588	0.00144	0.00547	CASQ2;ANK2	2	716	7	85180	http://www.ebi.ac.uk/QuickGO/GTerm?id=GO:0070588
regulation of cardiac muscle cell action potential involved in regulation of contraction	GO:0098909	0.00148	0.00552	ANK2	1	18	7	85180	http://www.ebi.ac.uk/QuickGO/GTerm?id=GO:0098909
positive regulation of sequestering of calcium ion	GO:0051284	0.00148	0.00552	CASQ2	1	18	7	85180	http://www.ebi.ac.uk/QuickGO/GTerm?id=GO:0051284
negative regulation of release of sequestered calcium ion into cytosol	GO:0051280	0.00148	0.00552	CASQ2	1	18	7	85180	http://www.ebi.ac.uk/QuickGO/GTerm?id=GO:0051280
divalent inorganic cation homeostasis	GO:0072507	0.00153	0.00568	CASQ2;ANK2	2	738	7	85180	http://www.ebi.ac.uk/QuickGO/GTerm?id=GO:0072507
response to diuretic	GO:0036270	0.00164	0.00596	CASQ2	1	20	7	85180	http://www.ebi.ac.uk/QuickGO/GTerm?id=GO:0036270
atrial cardiac muscle cell to AV node cell signaling	GO:0086026	0.00164	0.00596	ANK2	1	20	7	85180	http://www.ebi.ac.uk/QuickGO/GTerm?id=GO:0086026
establishment of nucleus localization	GO:0040023	0.00164	0.00596	SYNE2	1	20	7	85180	http://www.ebi.ac.uk/QuickGO/GTerm?id=GO:0040023
atrial cardiac muscle cell action potential	GO:0086014	0.00164	0.00596	ANK2	1	20	7	85180	http://www.ebi.ac.uk/QuickGO/GTerm?id=GO:0086014
inorganic cation transmembrane transport	GO:0098662	0.00167	0.00604	CASQ2;ANK2;SCN4A	3	3212	7	85180	http://www.ebi.ac.uk/QuickGO/GTerm?id=GO:0098662
atrial cardiac muscle cell to AV node cell communication	GO:0086066	0.00172	0.00619	ANK2	1	21	7	85180	http://www.ebi.ac.uk/QuickGO/GTerm?id=GO:0086066
response to caffeine	GO:0031000	0.00181	0.00642	CASQ2	1	22	7	85180	http://www.ebi.ac.uk/QuickGO/GTerm?id=GO:0031000
locomotor rhythm	GO:0045475	0.00181	0.00642	ZFHX3	1	22	7	85180	http://www.ebi.ac.uk/QuickGO/GTerm?id=GO:0045475
cellular developmental process	GO:0048869	0.00189	0.0067	CASQ2;ANK2;SYNE2;ZFHX3	4	7731	7	85180	http://www.ebi.ac.uk/QuickGO/GTerm?id=GO:0048869
myelin assembly	GO:0032288	0.00197	0.00682	ANK2	1	24	7	85180	http://www.ebi.ac.uk/QuickGO/GTerm?id=GO:0032288
membrane depolarization during cardiac muscle cell action potential	GO:0086012	0.00197	0.00682	ANK2	1	24	7	85180	http://www.ebi.ac.uk/QuickGO/GTerm?id=GO:0086012
negative regulation of calcium ion transport into cytosol	GO:0010523	0.00197	0.00682	CASQ2	1	24	7	85180	http://www.ebi.ac.uk/QuickGO/GTerm?id=GO:0010523
atrial septum development	GO:0003283	0.00197	0.00682	ANK2	1	24	7	85180	http://www.ebi.ac.uk/QuickGO/GTerm?id=GO:0003283
regulation of transport	GO:0051049	0.00201	0.00691	CASQ2;ANK2;SCN4A	3	3421	7	85180	http://www.ebi.ac.uk/QuickGO/GTerm?id=GO:0051049
regulation of intracellular transport	GO:0032386	0.00202	0.00692	CASQ2;ANK2	2	850	7	85180	http://www.ebi.ac.uk/QuickGO/GTerm?id=GO:0032386
regulation of ventricular cardiac muscle cell membrane repolarization	GO:0060307	0.00205	0.00696	ANK2	1	25	7	85180	http://www.ebi.ac.uk/QuickGO/GTerm?id=GO:0060307
inorganic ion transmembrane transport	GO:0098660	0.00206	0.00696	CASQ2;ANK2;SCN4A	3	3453	7	85180	http://www.ebi.ac.uk/QuickGO/GTerm?id=GO:0098660
cation transmembrane transport	GO:0098655	0.00206	0.00696	CASQ2;ANK2;SCN4A	3	3454	7	85180	http://www.ebi.ac.uk/QuickGO/GTerm?id=GO:0098655
negative regulation of potassium ion transmembrane transporter activity	GO:1901017	0.00213	0.00717	CASQ2	1	26	7	85180	http://www.ebi.ac.uk/QuickGO/GTerm?id=GO:1901017
protein targeting to plasma membrane	GO:0072661	0.00222	0.00737	ANK2	1	27	7	85180	http://www.ebi.ac.uk/QuickGO/GTerm?id=GO:0072661
negative regulation of calcium ion import	GO:0090281	0.00222	0.00737	CASQ2	1	27	7	85180	http://www.ebi.ac.uk/QuickGO/GTerm?id=GO:0090281
cell communication by electrical coupling involved in cardiac conduction	GO:0086064	0.0023	0.0076	GJD3	1	28	7	85180	http://www.ebi.ac.uk/QuickGO/GTerm?id=GO:0086064
aldehyde catabolic process	GO:0046185	0.00238	0.00766	AGXT	1	29	7	85180	http://www.ebi.ac.uk/QuickGO/GTerm?id=GO:0046185
positive regulation of potassium ion transmembrane transporter activity	GO:1901018	0.00238	0.00766	ANK2	1	29	7	85180	http://www.ebi.ac.uk/QuickGO/GTerm?id=GO:1901018
regulation of cardiac muscle cell membrane repolarization	GO:0099623	0.00238	0.00766	ANK2	1	29	7	85180	http://www.ebi.ac.uk/QuickGO/GTerm?id=GO:0099623
sulfur amino acid catabolic process	GO:0000098	0.00238	0.00766	AGXT	1	29	7	85180	http://www.ebi.ac.uk/QuickGO/GTerm?id=GO:0000098
ventricular cardiac muscle cell membrane repolarization	GO:0099625	0.00238	0.00766	ANK2	1	29	7	85180	http://www.ebi.ac.uk/QuickGO/GTerm?id=GO:0099625
cellular component organization	GO:0016043	0.00239	0.00766	CASQ2;AGXT;ANK2;SYNE2;GJD3	5	14739	7	85180	http://www.ebi.ac.uk/QuickGO/GTerm?id=GO:0016043
nuclear migration	GO:0007097	0.00246	0.00787	SYNE2	1	30	7	85180	http://www.ebi.ac.uk/QuickGO/GTerm?id=GO:0007097
calcium ion transport	GO:0006816	0.00248	0.00788	CASQ2;ANK2	2	943	7	85180	http://www.ebi.ac.uk/QuickGO/GTerm?id=GO:0006816
cellular metal ion homeostasis	GO:0006875	0.00249	0.00789	CASQ2;ANK2	2	946	7	85180	http://www.ebi.ac.uk/QuickGO/GTerm?id=GO:0006875
cytoskeleton organization	GO:0007010	0.00256	0.00805	CASQ2;ANK2;SYNE2	3	3723	7	85180	http://www.ebi.ac.uk/QuickGO/GTerm?id=GO:0007010
single organism signaling	GO:0044700	0.00257	0.00805	CASQ2;AGXT;ANK2;GJD3;SCN4A	5	14972	7	85180	http://www.ebi.ac.uk/QuickGO/GTerm?id=GO:0044700
negative regulation of myoblast differentiation	GO:0045662	0.00263	0.00805	ZFHX3	1	32	7	85180	http://www.ebi.ac.uk/QuickGO/GTerm?id=GO:0045662
microtubule organizing center localization	GO:0061842	0.00263	0.00805	SYNE2	1	32	7	85180	http://www.ebi.ac.uk/QuickGO/GTerm?id=GO:0061842
cerebral cortex radial glia guided migration	GO:0021801	0.00263	0.00805	SYNE2	1	32	7	85180	http://www.ebi.ac.uk/QuickGO/GTerm?id=GO:0021801
telencephalon glial cell migration	GO:0022030	0.00263	0.00805	SYNE2	1	32	7	85180	http://www.ebi.ac.uk/QuickGO/GTerm?id=GO:0022030
negative regulation of potassium ion transmembrane transport	GO:1901380	0.00263	0.00805	CASQ2	1	32	7	85180	http://www.ebi.ac.uk/QuickGO/GTerm?id=GO:1901380
regulation of ryanodine-sensitive calcium-release channel activity	GO:0060314	0.00271	0.00826	CASQ2	1	33	7	85180	http://www.ebi.ac.uk/QuickGO/GTerm?id=GO:0060314
cellular component organization or biogenesis	GO:0071840	0.00273	0.00828	CASQ2;AGXT;ANK2;SYNE2;GJD3	5	15166	7	85180	http://www.ebi.ac.uk/QuickGO/GTerm?id=GO:0071840
regulation of cardiac muscle cell action potential	GO:0098901	0.00279	0.00844	ANK2	1	34	7	85180	http://www.ebi.ac.uk/QuickGO/GTerm?id=GO:0098901
cell development	GO:0048468	0.00281	0.00846	CASQ2;ANK2;ZFHX3	3	3848	7	85180	http://www.ebi.ac.uk/QuickGO/GTerm?id=GO:0048468
divalent metal ion transport	GO:0070838	0.00287	0.00861	CASQ2;ANK2	2	1017	7	85180	http://www.ebi.ac.uk/QuickGO/GTerm?id=GO:0070838
divalent inorganic cation transport	GO:0072511	0.00291	0.00867	CASQ2;ANK2	2	1023	7	85180	http://www.ebi.ac.uk/QuickGO/GTerm?id=GO:0072511
positive regulation of cellular process	GO:0048522	0.00304	0.00902	CASQ2;ANK2;SYNE2;ZFHX3	4	8769	7	85180	http://www.ebi.ac.uk/QuickGO/GTerm?id=GO:0048522
cellular protein localization	GO:0034613	0.00309	0.00912	AGXT;ANK2;SYNE2	3	3976	7	85180	http://www.ebi.ac.uk/QuickGO/GTerm?id=GO:0034613
cellular macromolecule localization	GO:0070727	0.00312	0.00918	AGXT;ANK2;SYNE2	3	3992	7	85180	http://www.ebi.ac.uk/QuickGO/GTerm?id=GO:0070727
metal ion homeostasis	GO:0055065	0.00315	0.00918	CASQ2;ANK2	2	1065	7	85180	http://www.ebi.ac.uk/QuickGO/GTerm?id=GO:0055065
endomembrane system organization	GO:0010256	0.00317	0.00918	ANK2;SYNE2	2	1070	7	85180	http://www.ebi.ac.uk/QuickGO/GTerm?id=GO:0010256
cardiac muscle cell membrane repolarization	GO:0099622	0.0032	0.00918	ANK2	1	39	7	85180	http://www.ebi.ac.uk/QuickGO/GTerm?id=GO:0099622
positive regulation of myoblast differentiation	GO:0045663	0.0032	0.00918	ZFHX3	1	39	7	85180	http://www.ebi.ac.uk/QuickGO/GTerm?id=GO:0045663
negative regulation of calcium-mediated signaling	GO:0050849	0.0032	0.00918	CASQ2	1	39	7	85180	http://www.ebi.ac.uk/QuickGO/GTerm?id=GO:0050849
ventricular cardiac muscle cell action potential	GO:0086005	0.0032	0.00918	ANK2	1	39	7	85180	http://www.ebi.ac.uk/QuickGO/GTerm?id=GO:0086005
cellular cation homeostasis	GO:0030003	0.00324	0.00925	CASQ2;ANK2	2	1081	7	85180	http://www.ebi.ac.uk/QuickGO/GTerm?id=GO:0030003
cellular ion homeostasis	GO:0006873	0.00334	0.00948	CASQ2;ANK2	2	1098	7	85180	http://www.ebi.ac.uk/QuickGO/GTerm?id=GO:0006873
cysteine metabolic process	GO:0006534	0.00336	0.00948	AGXT	1	41	7	85180	http://www.ebi.ac.uk/QuickGO/GTerm?id=GO:0006534
cardiac atrium development	GO:0003230	0.00336	0.00948	ANK2	1	41	7	85180	http://www.ebi.ac.uk/QuickGO/GTerm?id=GO:0003230
glycine biosynthetic process	GO:0006545	0.00345	0.00963	AGXT	1	42	7	85180	http://www.ebi.ac.uk/QuickGO/GTerm?id=GO:0006545
nucleus localization	GO:0051647	0.00345	0.00963	SYNE2	1	42	7	85180	http://www.ebi.ac.uk/QuickGO/GTerm?id=GO:0051647
cerebral cortex radially oriented cell migration	GO:0021799	0.00353	0.00978	SYNE2	1	43	7	85180	http://www.ebi.ac.uk/QuickGO/GTerm?id=GO:0021799
negative regulation of potassium ion transport	GO:0043267	0.00353	0.00978	CASQ2	1	43	7	85180	http://www.ebi.ac.uk/QuickGO/GTerm?id=GO:0043267
regulation of heart rate by cardiac conduction	GO:0086091	0.00361	0.00997	ANK2	1	44	7	85180	http://www.ebi.ac.uk/QuickGO/GTerm?id=GO:0086091
signaling	GO:0023052	0.00369	0.0101	CASQ2;AGXT;ANK2;GJD3;SCN4A	5	16185	7	85180	http://www.ebi.ac.uk/QuickGO/GTerm?id=GO:0023052
positive regulation of potassium ion transmembrane transport	GO:1901381	0.00369	0.0101	ANK2	1	45	7	85180	http://www.ebi.ac.uk/QuickGO/GTerm?id=GO:1901381
brain development	GO:0007420	0.0037	0.0101	SYNE2;ZFHX3	2	1157	7	85180	http://www.ebi.ac.uk/QuickGO/GTerm?id=GO:0007420
nervous system development	GO:0007399	0.00379	0.0103	ANK2;SYNE2;ZFHX3	3	4273	7	85180	http://www.ebi.ac.uk/QuickGO/GTerm?id=GO:0007399
protein targeting	GO:0006605	0.00383	0.0104	AGXT;ANK2	2	1178	7	85180	http://www.ebi.ac.uk/QuickGO/GTerm?id=GO:0006605
cation transport	GO:0006812	0.00398	0.0107	CASQ2;ANK2;SCN4A	3	4348	7	85180	http://www.ebi.ac.uk/QuickGO/GTerm?id=GO:0006812
cell communication	GO:0007154	0.00406	0.0109	CASQ2;AGXT;ANK2;GJD3;SCN4A	5	16530	7	85180	http://www.ebi.ac.uk/QuickGO/GTerm?id=GO:0007154
head development	GO:0060322	0.00408	0.0109	SYNE2;ZFHX3	2	1216	7	85180	http://www.ebi.ac.uk/QuickGO/GTerm?id=GO:0060322
cation homeostasis	GO:0055080	0.00418	0.0111	CASQ2;ANK2	2	1231	7	85180	http://www.ebi.ac.uk/QuickGO/GTerm?id=GO:0055080
centrosome localization	GO:0051642	0.00427	0.0113	SYNE2	1	52	7	85180	http://www.ebi.ac.uk/QuickGO/GTerm?id=GO:0051642
organelle organization	GO:0006996	0.00429	0.0113	CASQ2;AGXT;ANK2;SYNE2	4	9623	7	85180	http://www.ebi.ac.uk/QuickGO/GTerm?id=GO:0006996
inorganic ion homeostasis	GO:0098771	0.00442	0.0116	CASQ2;ANK2	2	1267	7	85180	http://www.ebi.ac.uk/QuickGO/GTerm?id=GO:0098771
fibroblast migration	GO:0010761	0.00443	0.0116	SYNE2	1	54	7	85180	http://www.ebi.ac.uk/QuickGO/GTerm?id=GO:0010761
positive regulation of potassium ion transport	GO:0043268	0.00443	0.0116	ANK2	1	54	7	85180	http://www.ebi.ac.uk/QuickGO/GTerm?id=GO:0043268
negative regulation of calcium ion transmembrane transporter activity	GO:1901020	0.00467	0.0121	CASQ2	1	57	7	85180	http://www.ebi.ac.uk/QuickGO/GTerm?id=GO:1901020
cardiac muscle cell action potential involved in contraction	GO:0086002	0.00467	0.0121	ANK2	1	57	7	85180	http://www.ebi.ac.uk/QuickGO/GTerm?id=GO:0086002
serine family amino acid catabolic process	GO:0009071	0.00484	0.0124	AGXT	1	59	7	85180	http://www.ebi.ac.uk/QuickGO/GTerm?id=GO:0009071
neuronal action potential	GO:0019228	0.00484	0.0124	SCN4A	1	59	7	85180	http://www.ebi.ac.uk/QuickGO/GTerm?id=GO:0019228
anatomical structure morphogenesis	GO:0009653	0.00491	0.0126	CASQ2;ANK2;SYNE2	3	4681	7	85180	http://www.ebi.ac.uk/QuickGO/GTerm?id=GO:0009653
ion homeostasis	GO:0050801	0.00499	0.0126	CASQ2;ANK2	2	1349	7	85180	http://www.ebi.ac.uk/QuickGO/GTerm?id=GO:0050801
cellular response to alkaloid	GO:0071312	0.005	0.0126	CASQ2	1	61	7	85180	http://www.ebi.ac.uk/QuickGO/GTerm?id=GO:0071312
cytoskeletal anchoring at nuclear membrane	GO:0090286	0.005	0.0126	SYNE2	1	61	7	85180	http://www.ebi.ac.uk/QuickGO/GTerm?id=GO:0090286
regulation of cellular component movement	GO:0051270	0.00501	0.0126	ANK2;SYNE2	2	1352	7	85180	http://www.ebi.ac.uk/QuickGO/GTerm?id=GO:0051270
single-organism cellular process	GO:0044763	0.00506	0.0127	CASQ2;AGXT;ANK2;SYNE2;ZFHX3;GJD3;SCN4A	7	40034	7	85180	http://www.ebi.ac.uk/QuickGO/GTerm?id=GO:0044763
negative regulation of calcium ion transmembrane transport	GO:1903170	0.00508	0.0127	CASQ2	1	62	7	85180	http://www.ebi.ac.uk/QuickGO/GTerm?id=GO:1903170
regulation of cardiac muscle cell contraction	GO:0086004	0.00517	0.0128	ANK2	1	63	7	85180	http://www.ebi.ac.uk/QuickGO/GTerm?id=GO:0086004
cerebral cortex cell migration	GO:0021795	0.00517	0.0128	SYNE2	1	63	7	85180	http://www.ebi.ac.uk/QuickGO/GTerm?id=GO:0021795
regulation of action potential	GO:0098900	0.00525	0.013	ANK2	1	64	7	85180	http://www.ebi.ac.uk/QuickGO/GTerm?id=GO:0098900
positive regulation of calcium ion transmembrane transporter activity	GO:1901021	0.00533	0.0131	ANK2	1	65	7	85180	http://www.ebi.ac.uk/QuickGO/GTerm?id=GO:1901021
cellular chemical homeostasis	GO:0055082	0.00538	0.0132	CASQ2;ANK2	2	1402	7	85180	http://www.ebi.ac.uk/QuickGO/GTerm?id=GO:0055082
anatomical structure development	GO:0048856	0.00547	0.0134	CASQ2;ANK2;SYNE2;ZFHX3	4	10274	7	85180	http://www.ebi.ac.uk/QuickGO/GTerm?id=GO:0048856
glial cell migration	GO:0008347	0.00557	0.0136	SYNE2	1	68	7	85180	http://www.ebi.ac.uk/QuickGO/GTerm?id=GO:0008347
regulation of actin filament-based movement	GO:1903115	0.00566	0.0137	ANK2	1	69	7	85180	http://www.ebi.ac.uk/QuickGO/GTerm?id=GO:1903115
negative regulation of cation channel activity	GO:2001258	0.00566	0.0137	CASQ2	1	69	7	85180	http://www.ebi.ac.uk/QuickGO/GTerm?id=GO:2001258
protein localization to cell surface	GO:0034394	0.00574	0.0138	ANK2	1	70	7	85180	http://www.ebi.ac.uk/QuickGO/GTerm?id=GO:0034394
single-organism developmental process	GO:0044767	0.00578	0.0139	CASQ2;ANK2;SYNE2;ZFHX3	4	10428	7	85180	http://www.ebi.ac.uk/QuickGO/GTerm?id=GO:0044767
circadian behavior	GO:0048512	0.0059	0.0141	ZFHX3	1	72	7	85180	http://www.ebi.ac.uk/QuickGO/GTerm?id=GO:0048512
rhythmic behavior	GO:0007622	0.00598	0.0143	ZFHX3	1	73	7	85180	http://www.ebi.ac.uk/QuickGO/GTerm?id=GO:0007622
regulation of myoblast differentiation	GO:0045661	0.00631	0.0149	ZFHX3	1	77	7	85180	http://www.ebi.ac.uk/QuickGO/GTerm?id=GO:0045661
cardiac muscle cell action potential	GO:0086001	0.00631	0.0149	ANK2	1	77	7	85180	http://www.ebi.ac.uk/QuickGO/GTerm?id=GO:0086001
positive regulation of biological process	GO:0048518	0.00652	0.0153	CASQ2;ANK2;SYNE2;ZFHX3	4	10778	7	85180	http://www.ebi.ac.uk/QuickGO/GTerm?id=GO:0048518
cytosolic transport	GO:0016482	0.00652	0.0153	CASQ2;ANK2	2	1548	7	85180	http://www.ebi.ac.uk/QuickGO/GTerm?id=GO:0016482
central nervous system development	GO:0007417	0.00653	0.0153	SYNE2;ZFHX3	2	1549	7	85180	http://www.ebi.ac.uk/QuickGO/GTerm?id=GO:0007417
animal organ development	GO:0048513	0.00676	0.0158	ANK2;SYNE2;ZFHX3	3	5244	7	85180	http://www.ebi.ac.uk/QuickGO/GTerm?id=GO:0048513
cardiac muscle cell contraction	GO:0086003	0.0068	0.0158	ANK2	1	83	7	85180	http://www.ebi.ac.uk/QuickGO/GTerm?id=GO:0086003
sarcomere organization	GO:0045214	0.00688	0.0159	CASQ2	1	84	7	85180	http://www.ebi.ac.uk/QuickGO/GTerm?id=GO:0045214
telencephalon cell migration	GO:0022029	0.00688	0.0159	SYNE2	1	84	7	85180	http://www.ebi.ac.uk/QuickGO/GTerm?id=GO:0022029
response to organic cyclic compound	GO:0014070	0.00692	0.0159	CASQ2;AGXT	2	1596	7	85180	http://www.ebi.ac.uk/QuickGO/GTerm?id=GO:0014070
forebrain cell migration	GO:0021885	0.00713	0.0164	SYNE2	1	87	7	85180	http://www.ebi.ac.uk/QuickGO/GTerm?id=GO:0021885
cell projection morphogenesis	GO:0048858	0.00722	0.0165	ANK2;SYNE2	2	1631	7	85180	http://www.ebi.ac.uk/QuickGO/GTerm?id=GO:0048858
response to organonitrogen compound	GO:0010243	0.00736	0.0168	CASQ2;AGXT	2	1648	7	85180	http://www.ebi.ac.uk/QuickGO/GTerm?id=GO:0010243
organelle assembly	GO:0070925	0.00742	0.0168	CASQ2;SYNE2	2	1654	7	85180	http://www.ebi.ac.uk/QuickGO/GTerm?id=GO:0070925
cell part morphogenesis	GO:0032990	0.00743	0.0168	ANK2;SYNE2	2	1656	7	85180	http://www.ebi.ac.uk/QuickGO/GTerm?id=GO:0032990
developmental process	GO:0032502	0.00751	0.0169	CASQ2;ANK2;SYNE2;ZFHX3	4	11203	7	85180	http://www.ebi.ac.uk/QuickGO/GTerm?id=GO:0032502
negative regulation of receptor activity	GO:2000272	0.00754	0.0169	CASQ2	1	92	7	85180	http://www.ebi.ac.uk/QuickGO/GTerm?id=GO:2000272
serine family amino acid biosynthetic process	GO:0009070	0.00754	0.0169	AGXT	1	92	7	85180	http://www.ebi.ac.uk/QuickGO/GTerm?id=GO:0009070
negative regulation of calcium ion transport	GO:0051926	0.00762	0.017	CASQ2	1	93	7	85180	http://www.ebi.ac.uk/QuickGO/GTerm?id=GO:0051926
negative regulation of muscle cell differentiation	GO:0051148	0.0077	0.0171	ZFHX3	1	94	7	85180	http://www.ebi.ac.uk/QuickGO/GTerm?id=GO:0051148
regulation of cellular process	GO:0050794	0.00786	0.0174	CASQ2;AGXT;ANK2;SYNE2;ZFHX3;SCN4A	6	29092	7	85180	http://www.ebi.ac.uk/QuickGO/GTerm?id=GO:0050794
circadian regulation of gene expression	GO:0032922	0.00786	0.0174	ZFHX3	1	96	7	85180	http://www.ebi.ac.uk/QuickGO/GTerm?id=GO:0032922
protein localization	GO:0008104	0.00814	0.0178	AGXT;ANK2;SYNE2	3	5603	7	85180	http://www.ebi.ac.uk/QuickGO/GTerm?id=GO:0008104
positive regulation of calcium ion transmembrane transport	GO:1904427	0.00819	0.0178	ANK2	1	100	7	85180	http://www.ebi.ac.uk/QuickGO/GTerm?id=GO:1904427
protein targeting to peroxisome	GO:0006625	0.00819	0.0178	AGXT	1	100	7	85180	http://www.ebi.ac.uk/QuickGO/GTerm?id=GO:0006625
protein localization to peroxisome	GO:0072662	0.00819	0.0178	AGXT	1	100	7	85180	http://www.ebi.ac.uk/QuickGO/GTerm?id=GO:0072662
establishment of protein localization to peroxisome	GO:0072663	0.00819	0.0178	AGXT	1	100	7	85180	http://www.ebi.ac.uk/QuickGO/GTerm?id=GO:0072663
glycine metabolic process	GO:0006544	0.00827	0.0178	AGXT	1	101	7	85180	http://www.ebi.ac.uk/QuickGO/GTerm?id=GO:0006544
peroxisomal transport	GO:0043574	0.00827	0.0178	AGXT	1	101	7	85180	http://www.ebi.ac.uk/QuickGO/GTerm?id=GO:0043574
positive regulation of cation channel activity	GO:2001259	0.00827	0.0178	ANK2	1	101	7	85180	http://www.ebi.ac.uk/QuickGO/GTerm?id=GO:2001259
single-organism organelle organization	GO:1902589	0.0084	0.018	CASQ2;AGXT;SYNE2	3	5667	7	85180	http://www.ebi.ac.uk/QuickGO/GTerm?id=GO:1902589
negative regulation of ion transmembrane transporter activity	GO:0032413	0.00843	0.018	CASQ2	1	103	7	85180	http://www.ebi.ac.uk/QuickGO/GTerm?id=GO:0032413
regulation of cilium assembly	GO:1902017	0.00843	0.018	SYNE2	1	103	7	85180	http://www.ebi.ac.uk/QuickGO/GTerm?id=GO:1902017
response to nitrogen compound	GO:1901698	0.00896	0.0191	CASQ2;AGXT	2	1824	7	85180	http://www.ebi.ac.uk/QuickGO/GTerm?id=GO:1901698
cellular homeostasis	GO:0019725	0.00909	0.0193	CASQ2;ANK2	2	1838	7	85180	http://www.ebi.ac.uk/QuickGO/GTerm?id=GO:0019725
nuclear envelope organization	GO:0006998	0.00917	0.0193	SYNE2	1	112	7	85180	http://www.ebi.ac.uk/QuickGO/GTerm?id=GO:0006998
negative regulation of transporter activity	GO:0032410	0.00917	0.0193	CASQ2	1	112	7	85180	http://www.ebi.ac.uk/QuickGO/GTerm?id=GO:0032410
single-organism membrane organization	GO:0044802	0.00923	0.0194	ANK2;SYNE2	2	1852	7	85180	http://www.ebi.ac.uk/QuickGO/GTerm?id=GO:0044802
negative regulation of cation transmembrane transport	GO:1904063	0.00941	0.0197	CASQ2	1	115	7	85180	http://www.ebi.ac.uk/QuickGO/GTerm?id=GO:1904063
myofibril assembly	GO:0030239	0.00974	0.0203	CASQ2	1	119	7	85180	http://www.ebi.ac.uk/QuickGO/GTerm?id=GO:0030239
transmission of nerve impulse	GO:0019226	0.00982	0.0204	SCN4A	1	120	7	85180	http://www.ebi.ac.uk/QuickGO/GTerm?id=GO:0019226
myoblast differentiation	GO:0045445	0.0101	0.0209	ZFHX3	1	123	7	85180	http://www.ebi.ac.uk/QuickGO/GTerm?id=GO:0045445
chemical homeostasis	GO:0048878	0.0101	0.021	CASQ2;ANK2	2	1945	7	85180	http://www.ebi.ac.uk/QuickGO/GTerm?id=GO:0048878
regulation of calcium-mediated signaling	GO:0050848	0.0103	0.0213	CASQ2	1	126	7	85180	http://www.ebi.ac.uk/QuickGO/GTerm?id=GO:0050848
neurotransmitter biosynthetic process	GO:0042136	0.0105	0.0215	AGXT	1	128	7	85180	http://www.ebi.ac.uk/QuickGO/GTerm?id=GO:0042136
response to transition metal nanoparticle	GO:1990267	0.0106	0.0216	ANK2	1	129	7	85180	http://www.ebi.ac.uk/QuickGO/GTerm?id=GO:1990267
sulfur compound catabolic process	GO:0044273	0.0109	0.0222	AGXT	1	133	7	85180	http://www.ebi.ac.uk/QuickGO/GTerm?id=GO:0044273
actin-mediated cell contraction	GO:0070252	0.0109	0.0222	ANK2	1	133	7	85180	http://www.ebi.ac.uk/QuickGO/GTerm?id=GO:0070252
negative regulation of ion transmembrane transport	GO:0034766	0.0112	0.0225	CASQ2	1	137	7	85180	http://www.ebi.ac.uk/QuickGO/GTerm?id=GO:0034766
cardiac septum development	GO:0003279	0.0112	0.0225	ANK2	1	137	7	85180	http://www.ebi.ac.uk/QuickGO/GTerm?id=GO:0003279
positive regulation of muscle cell differentiation	GO:0051149	0.0112	0.0225	ZFHX3	1	137	7	85180	http://www.ebi.ac.uk/QuickGO/GTerm?id=GO:0051149
organelle transport along microtubule	GO:0072384	0.0112	0.0225	SYNE2	1	137	7	85180	http://www.ebi.ac.uk/QuickGO/GTerm?id=GO:0072384
sulfur amino acid metabolic process	GO:0000096	0.0114	0.0228	AGXT	1	139	7	85180	http://www.ebi.ac.uk/QuickGO/GTerm?id=GO:0000096
response to cAMP	GO:0051591	0.0118	0.0235	AGXT	1	144	7	85180	http://www.ebi.ac.uk/QuickGO/GTerm?id=GO:0051591
positive regulation of ion transmembrane transporter activity	GO:0032414	0.012	0.024	ANK2	1	147	7	85180	http://www.ebi.ac.uk/QuickGO/GTerm?id=GO:0032414
positive regulation of transporter activity	GO:0032411	0.0129	0.0256	ANK2	1	158	7	85180	http://www.ebi.ac.uk/QuickGO/GTerm?id=GO:0032411
regulation of circadian rhythm	GO:0042752	0.0129	0.0256	ZFHX3	1	158	7	85180	http://www.ebi.ac.uk/QuickGO/GTerm?id=GO:0042752
regulation of cellular localization	GO:0060341	0.013	0.0256	CASQ2;ANK2	2	2210	7	85180	http://www.ebi.ac.uk/QuickGO/GTerm?id=GO:0060341
macromolecule localization	GO:0033036	0.013	0.0257	AGXT;ANK2;SYNE2	3	6638	7	85180	http://www.ebi.ac.uk/QuickGO/GTerm?id=GO:0033036
peroxisome organization	GO:0007031	0.0132	0.026	AGXT	1	162	7	85180	http://www.ebi.ac.uk/QuickGO/GTerm?id=GO:0007031
negative regulation of transmembrane transport	GO:0034763	0.0133	0.0261	CASQ2	1	163	7	85180	http://www.ebi.ac.uk/QuickGO/GTerm?id=GO:0034763
cellular aldehyde metabolic process	GO:0006081	0.0137	0.0268	AGXT	1	168	7	85180	http://www.ebi.ac.uk/QuickGO/GTerm?id=GO:0006081
positive regulation of calcium ion transport	GO:0051928	0.0139	0.027	ANK2	1	170	7	85180	http://www.ebi.ac.uk/QuickGO/GTerm?id=GO:0051928
dicarboxylic acid transport	GO:0006835	0.0145	0.0281	AGXT	1	177	7	85180	http://www.ebi.ac.uk/QuickGO/GTerm?id=GO:0006835
serine family amino acid metabolic process	GO:0009069	0.0148	0.0286	AGXT	1	181	7	85180	http://www.ebi.ac.uk/QuickGO/GTerm?id=GO:0009069
positive regulation of cation transmembrane transport	GO:1904064	0.0154	0.0298	ANK2	1	189	7	85180	http://www.ebi.ac.uk/QuickGO/GTerm?id=GO:1904064
establishment of protein localization to plasma membrane	GO:0090002	0.0157	0.0301	ANK2	1	192	7	85180	http://www.ebi.ac.uk/QuickGO/GTerm?id=GO:0090002
membrane organization	GO:0061024	0.0157	0.0301	ANK2;SYNE2	2	2444	7	85180	http://www.ebi.ac.uk/QuickGO/GTerm?id=GO:0061024
cell morphogenesis	GO:0000902	0.016	0.0307	ANK2;SYNE2	2	2472	7	85180	http://www.ebi.ac.uk/QuickGO/GTerm?id=GO:0000902
acid secretion	GO:0046717	0.0162	0.0308	AGXT	1	198	7	85180	http://www.ebi.ac.uk/QuickGO/GTerm?id=GO:0046717
neuron differentiation	GO:0030182	0.0167	0.0317	ANK2;ZFHX3	2	2527	7	85180	http://www.ebi.ac.uk/QuickGO/GTerm?id=GO:0030182
single-organism process	GO:0044699	0.0167	0.0317	CASQ2;AGXT;ANK2;SYNE2;ZFHX3;GJD3;SCN4A	7	47489	7	85180	http://www.ebi.ac.uk/QuickGO/GTerm?id=GO:0044699
cell projection organization	GO:0030030	0.0168	0.0317	ANK2;SYNE2	2	2535	7	85180	http://www.ebi.ac.uk/QuickGO/GTerm?id=GO:0030030
response to oxygen-containing compound	GO:1901700	0.0169	0.0317	AGXT;GJD3	2	2540	7	85180	http://www.ebi.ac.uk/QuickGO/GTerm?id=GO:1901700
cardiac chamber development	GO:0003205	0.017	0.0317	ANK2	1	208	7	85180	http://www.ebi.ac.uk/QuickGO/GTerm?id=GO:0003205
protein localization to endoplasmic reticulum	GO:0070972	0.0171	0.0317	ANK2	1	209	7	85180	http://www.ebi.ac.uk/QuickGO/GTerm?id=GO:0070972
maintenance of protein location in cell	GO:0032507	0.0171	0.0317	SYNE2	1	209	7	85180	http://www.ebi.ac.uk/QuickGO/GTerm?id=GO:0032507
negative regulation of ion transport	GO:0043271	0.0171	0.0317	CASQ2	1	209	7	85180	http://www.ebi.ac.uk/QuickGO/GTerm?id=GO:0043271
monocarboxylic acid catabolic process	GO:0072329	0.0171	0.0317	AGXT	1	210	7	85180	http://www.ebi.ac.uk/QuickGO/GTerm?id=GO:0072329
cerebral cortex development	GO:0021987	0.0171	0.0317	SYNE2	1	210	7	85180	http://www.ebi.ac.uk/QuickGO/GTerm?id=GO:0021987
myelination	GO:0042552	0.0171	0.0317	ANK2	1	210	7	85180	http://www.ebi.ac.uk/QuickGO/GTerm?id=GO:0042552
microtubule-based transport	GO:0099111	0.0173	0.0319	SYNE2	1	212	7	85180	http://www.ebi.ac.uk/QuickGO/GTerm?id=GO:0099111
ensheathment of neurons	GO:0007272	0.0175	0.032	ANK2	1	214	7	85180	http://www.ebi.ac.uk/QuickGO/GTerm?id=GO:0007272
axon ensheathment	GO:0008366	0.0175	0.032	ANK2	1	214	7	85180	http://www.ebi.ac.uk/QuickGO/GTerm?id=GO:0008366
response to calcium ion	GO:0051592	0.0176	0.0322	CASQ2	1	216	7	85180	http://www.ebi.ac.uk/QuickGO/GTerm?id=GO:0051592
protein stabilization	GO:0050821	0.0178	0.0323	ANK2	1	218	7	85180	http://www.ebi.ac.uk/QuickGO/GTerm?id=GO:0050821
neurotransmitter metabolic process	GO:0042133	0.0179	0.0323	AGXT	1	219	7	85180	http://www.ebi.ac.uk/QuickGO/GTerm?id=GO:0042133
pyruvate biosynthetic process	GO:0042866	0.0179	0.0323	AGXT	1	219	7	85180	http://www.ebi.ac.uk/QuickGO/GTerm?id=GO:0042866
maintenance of protein location	GO:0045185	0.0179	0.0323	SYNE2	1	219	7	85180	http://www.ebi.ac.uk/QuickGO/GTerm?id=GO:0045185
nucleus organization	GO:0006997	0.0182	0.0328	SYNE2	1	223	7	85180	http://www.ebi.ac.uk/QuickGO/GTerm?id=GO:0006997
regulation of plasma membrane bounded cell projection assembly	GO:0120032	0.0183	0.0329	SYNE2	1	224	7	85180	http://www.ebi.ac.uk/QuickGO/GTerm?id=GO:0120032
positive regulation of ion transmembrane transport	GO:0034767	0.0187	0.0336	ANK2	1	230	7	85180	http://www.ebi.ac.uk/QuickGO/GTerm?id=GO:0034767
response to alkaloid	GO:0043279	0.0187	0.0336	CASQ2	1	230	7	85180	http://www.ebi.ac.uk/QuickGO/GTerm?id=GO:0043279
maintenance of location in cell	GO:0051651	0.0188	0.0336	SYNE2	1	231	7	85180	http://www.ebi.ac.uk/QuickGO/GTerm?id=GO:0051651
response to organophosphorus	GO:0046683	0.0192	0.0343	AGXT	1	236	7	85180	http://www.ebi.ac.uk/QuickGO/GTerm?id=GO:0046683
cell cycle process	GO:0022402	0.0197	0.0349	SYNE2;ZFHX3	2	2751	7	85180	http://www.ebi.ac.uk/QuickGO/GTerm?id=GO:0022402
generation of neurons	GO:0048699	0.02	0.0353	ANK2;ZFHX3	2	2773	7	85180	http://www.ebi.ac.uk/QuickGO/GTerm?id=GO:0048699
response to glucocorticoid	GO:0051384	0.02	0.0354	AGXT	1	246	7	85180	http://www.ebi.ac.uk/QuickGO/GTerm?id=GO:0051384
regulation of muscle cell differentiation	GO:0051147	0.0202	0.0355	ZFHX3	1	248	7	85180	http://www.ebi.ac.uk/QuickGO/GTerm?id=GO:0051147
negative regulation of cellular process	GO:0048523	0.0202	0.0355	CASQ2;ANK2;ZFHX3	3	7793	7	85180	http://www.ebi.ac.uk/QuickGO/GTerm?id=GO:0048523
system development	GO:0048731	0.0203	0.0356	ANK2;SYNE2;ZFHX3	3	7809	7	85180	http://www.ebi.ac.uk/QuickGO/GTerm?id=GO:0048731
intracellular protein transport	GO:0006886	0.021	0.0367	AGXT;ANK2	2	2850	7	85180	http://www.ebi.ac.uk/QuickGO/GTerm?id=GO:0006886
regulation of behavior	GO:0050795	0.0216	0.0376	ZFHX3	1	265	7	85180	http://www.ebi.ac.uk/QuickGO/GTerm?id=GO:0050795
alpha-amino acid catabolic process	GO:1901606	0.0217	0.0378	AGXT	1	267	7	85180	http://www.ebi.ac.uk/QuickGO/GTerm?id=GO:1901606
response to corticosteroid	GO:0031960	0.0219	0.038	AGXT	1	269	7	85180	http://www.ebi.ac.uk/QuickGO/GTerm?id=GO:0031960
regulation of cell projection assembly	GO:0060491	0.0223	0.0386	SYNE2	1	274	7	85180	http://www.ebi.ac.uk/QuickGO/GTerm?id=GO:0060491
centrosome cycle	GO:0007098	0.0225	0.0389	SYNE2	1	277	7	85180	http://www.ebi.ac.uk/QuickGO/GTerm?id=GO:0007098
positive regulation of gene expression	GO:0010628	0.0227	0.039	ANK2;ZFHX3	2	2968	7	85180	http://www.ebi.ac.uk/QuickGO/GTerm?id=GO:0010628
regulation of postsynaptic membrane potential	GO:0060078	0.0227	0.039	SCN4A	1	279	7	85180	http://www.ebi.ac.uk/QuickGO/GTerm?id=GO:0060078
striated muscle cell development	GO:0055002	0.0229	0.0393	CASQ2	1	282	7	85180	http://www.ebi.ac.uk/QuickGO/GTerm?id=GO:0055002
regulation of organelle assembly	GO:1902115	0.0231	0.0395	SYNE2	1	284	7	85180	http://www.ebi.ac.uk/QuickGO/GTerm?id=GO:1902115
positive regulation of transmembrane transport	GO:0034764	0.0233	0.0398	ANK2	1	287	7	85180	http://www.ebi.ac.uk/QuickGO/GTerm?id=GO:0034764
sodium ion transmembrane transport	GO:0035725	0.0242	0.0412	SCN4A	1	298	7	85180	http://www.ebi.ac.uk/QuickGO/GTerm?id=GO:0035725
transport along microtubule	GO:0010970	0.0244	0.0414	SYNE2	1	300	7	85180	http://www.ebi.ac.uk/QuickGO/GTerm?id=GO:0010970
pallium development	GO:0021543	0.0245	0.0414	SYNE2	1	301	7	85180	http://www.ebi.ac.uk/QuickGO/GTerm?id=GO:0021543
positive regulation of homeostatic process	GO:0032846	0.0253	0.0426	CASQ2	1	311	7	85180	http://www.ebi.ac.uk/QuickGO/GTerm?id=GO:0032846
response to glucose	GO:0009749	0.0254	0.0427	GJD3	1	312	7	85180	http://www.ebi.ac.uk/QuickGO/GTerm?id=GO:0009749
microtubule organizing center organization	GO:0031023	0.0254	0.0427	SYNE2	1	313	7	85180	http://www.ebi.ac.uk/QuickGO/GTerm?id=GO:0031023
cell-cell signaling	GO:0007267	0.0257	0.043	CASQ2;ANK2	2	3172	7	85180	http://www.ebi.ac.uk/QuickGO/GTerm?id=GO:0007267
locomotory behavior	GO:0007626	0.0258	0.043	ZFHX3	1	317	7	85180	http://www.ebi.ac.uk/QuickGO/GTerm?id=GO:0007626
response to hexose	GO:0009746	0.026	0.0433	GJD3	1	320	7	85180	http://www.ebi.ac.uk/QuickGO/GTerm?id=GO:0009746
protein targeting to membrane	GO:0006612	0.0264	0.0439	ANK2	1	325	7	85180	http://www.ebi.ac.uk/QuickGO/GTerm?id=GO:0006612
circadian rhythm	GO:0007623	0.0266	0.044	ZFHX3	1	327	7	85180	http://www.ebi.ac.uk/QuickGO/GTerm?id=GO:0007623
cellular amino acid catabolic process	GO:0009063	0.0266	0.044	AGXT	1	328	7	85180	http://www.ebi.ac.uk/QuickGO/GTerm?id=GO:0009063
homeostatic process	GO:0042592	0.0267	0.044	CASQ2;ANK2	2	3237	7	85180	http://www.ebi.ac.uk/QuickGO/GTerm?id=GO:0042592
response to monosaccharide	GO:0034284	0.0268	0.0441	GJD3	1	330	7	85180	http://www.ebi.ac.uk/QuickGO/GTerm?id=GO:0034284
cytoskeleton-dependent intracellular transport	GO:0030705	0.027	0.0442	SYNE2	1	332	7	85180	http://www.ebi.ac.uk/QuickGO/GTerm?id=GO:0030705
negative regulation of biological process	GO:0048519	0.027	0.0442	CASQ2;ANK2;ZFHX3	3	8677	7	85180	http://www.ebi.ac.uk/QuickGO/GTerm?id=GO:0048519
actomyosin structure organization	GO:0031032	0.0274	0.0447	CASQ2	1	337	7	85180	http://www.ebi.ac.uk/QuickGO/GTerm?id=GO:0031032
cellular response to xenobiotic stimulus	GO:0071466	0.0281	0.0458	CASQ2	1	346	7	85180	http://www.ebi.ac.uk/QuickGO/GTerm?id=GO:0071466
regulation of protein stability	GO:0031647	0.0285	0.0463	ANK2	1	351	7	85180	http://www.ebi.ac.uk/QuickGO/GTerm?id=GO:0031647
multicellular organism development	GO:0007275	0.0286	0.0464	ANK2;SYNE2;ZFHX3	3	8870	7	85180	http://www.ebi.ac.uk/QuickGO/GTerm?id=GO:0007275
locomotion	GO:0040011	0.029	0.0469	ANK2;SYNE2	2	3385	7	85180	http://www.ebi.ac.uk/QuickGO/GTerm?id=GO:0040011
Notch signaling pathway	GO:0007219	0.0291	0.047	AGXT	1	359	7	85180	http://www.ebi.ac.uk/QuickGO/GTerm?id=GO:0007219
alpha-amino acid biosynthetic process	GO:1901607	0.0299	0.0482	AGXT	1	369	7	85180	http://www.ebi.ac.uk/QuickGO/GTerm?id=GO:1901607
cilium assembly	GO:0042384	0.0301	0.0483	SYNE2	1	371	7	85180	http://www.ebi.ac.uk/QuickGO/GTerm?id=GO:0042384
response to carbohydrate	GO:0009743	0.0302	0.0483	GJD3	1	372	7	85180	http://www.ebi.ac.uk/QuickGO/GTerm?id=GO:0009743
establishment or maintenance of cell polarity	GO:0007163	0.0307	0.0491	SYNE2	1	379	7	85180	http://www.ebi.ac.uk/QuickGO/GTerm?id=GO:0007163
positive regulation of ion transport	GO:0043270	0.0308	0.0491	ANK2	1	380	7	85180	http://www.ebi.ac.uk/QuickGO/GTerm?id=GO:0043270
response to transforming growth factor beta	GO:0071559	0.0317	0.0504	ZFHX3	1	391	7	85180	http://www.ebi.ac.uk/QuickGO/GTerm?id=GO:0071559
pyruvate metabolic process	GO:0006090	0.0322	0.051	AGXT	1	397	7	85180	http://www.ebi.ac.uk/QuickGO/GTerm?id=GO:0006090
cellular amino acid biosynthetic process	GO:0008652	0.0327	0.0517	AGXT	1	403	7	85180	http://www.ebi.ac.uk/QuickGO/GTerm?id=GO:0008652
ER to Golgi vesicle-mediated transport	GO:0006888	0.0327	0.0517	ANK2	1	404	7	85180	http://www.ebi.ac.uk/QuickGO/GTerm?id=GO:0006888
cellular response to drug	GO:0035690	0.0333	0.0523	CASQ2	1	411	7	85180	http://www.ebi.ac.uk/QuickGO/GTerm?id=GO:0035690
protein localization to plasma membrane	GO:0072659	0.0333	0.0523	ANK2	1	411	7	85180	http://www.ebi.ac.uk/QuickGO/GTerm?id=GO:0072659
telencephalon development	GO:0021537	0.0339	0.0531	SYNE2	1	418	7	85180	http://www.ebi.ac.uk/QuickGO/GTerm?id=GO:0021537
gliogenesis	GO:0042063	0.0346	0.0541	SYNE2	1	427	7	85180	http://www.ebi.ac.uk/QuickGO/GTerm?id=GO:0042063
protein localization to cell periphery	GO:1990778	0.0364	0.0568	ANK2	1	450	7	85180	http://www.ebi.ac.uk/QuickGO/GTerm?id=GO:1990778
cell cycle	GO:0007049	0.0364	0.0568	SYNE2;ZFHX3	2	3827	7	85180	http://www.ebi.ac.uk/QuickGO/GTerm?id=GO:0007049
sodium ion transport	GO:0006814	0.0366	0.0568	SCN4A	1	452	7	85180	http://www.ebi.ac.uk/QuickGO/GTerm?id=GO:0006814
striated muscle cell differentiation	GO:0051146	0.0373	0.0578	CASQ2	1	461	7	85180	http://www.ebi.ac.uk/QuickGO/GTerm?id=GO:0051146
cell cycle arrest	GO:0007050	0.0378	0.0584	ZFHX3	1	467	7	85180	http://www.ebi.ac.uk/QuickGO/GTerm?id=GO:0007050
response to xenobiotic stimulus	GO:0009410	0.0383	0.0589	CASQ2	1	474	7	85180	http://www.ebi.ac.uk/QuickGO/GTerm?id=GO:0009410
ameboidal-type cell migration	GO:0001667	0.0383	0.0589	SYNE2	1	474	7	85180	http://www.ebi.ac.uk/QuickGO/GTerm?id=GO:0001667
regulation of developmental process	GO:0050793	0.0384	0.0589	SYNE2;ZFHX3	2	3935	7	85180	http://www.ebi.ac.uk/QuickGO/GTerm?id=GO:0050793
movement of cell or subcellular component	GO:0006928	0.0406	0.0622	ANK2;SYNE2	2	4057	7	85180	http://www.ebi.ac.uk/QuickGO/GTerm?id=GO:0006928
peptide transport	GO:0015833	0.0426	0.0652	AGXT;ANK2	2	4167	7	85180	http://www.ebi.ac.uk/QuickGO/GTerm?id=GO:0015833
rhythmic process	GO:0048511	0.0429	0.0654	ZFHX3	1	532	7	85180	http://www.ebi.ac.uk/QuickGO/GTerm?id=GO:0048511
positive regulation of cell adhesion	GO:0045785	0.0434	0.066	ZFHX3	1	538	7	85180	http://www.ebi.ac.uk/QuickGO/GTerm?id=GO:0045785
muscle organ development	GO:0007517	0.0441	0.0669	ZFHX3	1	547	7	85180	http://www.ebi.ac.uk/QuickGO/GTerm?id=GO:0007517
response to metal ion	GO:0010038	0.0442	0.0669	CASQ2	1	548	7	85180	http://www.ebi.ac.uk/QuickGO/GTerm?id=GO:0010038
carboxylic acid catabolic process	GO:0046395	0.0444	0.067	AGXT	1	551	7	85180	http://www.ebi.ac.uk/QuickGO/GTerm?id=GO:0046395
organic acid catabolic process	GO:0016054	0.0444	0.067	AGXT	1	551	7	85180	http://www.ebi.ac.uk/QuickGO/GTerm?id=GO:0016054
amide transport	GO:0042886	0.0445	0.067	AGXT;ANK2	2	4266	7	85180	http://www.ebi.ac.uk/QuickGO/GTerm?id=GO:0042886
protein localization to nucleus	GO:0034504	0.0446	0.067	SYNE2	1	554	7	85180	http://www.ebi.ac.uk/QuickGO/GTerm?id=GO:0034504
protein transport	GO:0015031	0.0474	0.071	AGXT;ANK2	2	4415	7	85180	http://www.ebi.ac.uk/QuickGO/GTerm?id=GO:0015031
plasma membrane organization	GO:0007009	0.0487	0.0726	ANK2	1	605	7	85180	http://www.ebi.ac.uk/QuickGO/GTerm?id=GO:0007009
forebrain development	GO:0030900	0.0487	0.0726	SYNE2	1	605	7	85180	http://www.ebi.ac.uk/QuickGO/GTerm?id=GO:0030900
establishment of protein localization to membrane	GO:0090150	0.0489	0.0728	ANK2	1	608	7	85180	http://www.ebi.ac.uk/QuickGO/GTerm?id=GO:0090150
