# Supplementary material for: Integrative Analyses Identify Potential Key Genes and Calcium-Signaling Pathway in Familial Atrioventricular Nodal Reentrant Tachycardia Using Whole-Exome Sequencing
Source: Front Cardiovasc Med. 2022 Jul 18;9:910826. doi: 10.3389/fcvm.2022.910826 (PMC9339905; doi:10.3389/fcvm.2022.910826)
Supplement: Supplementary file 4 [file Table_2.XLS]

## Sheet: Supplementary Table 2
Supplementary Table 2_1 Rare variants of sporadic pathogenic genes in familial AVNRT patients.

## Sheet: Supplementary Table 2_1
Supplementary Table 2_1 Rare variants of sporadic pathogenic genes in familial AVNRT patients.
#SampleName	MutType	CHROM	POS	ID	REF	ALT	Variant_type	Impact_score	Triscript_list	Gene_symbol	Functional	Triscript	Hgv.p	Hgv.c	Annotation_Impact	GO_biological_process	GO_cellular_component	GO_molecular_function	F1	F2	F3	F4	F5	F6	F7	F8	F9	seg_fam_no
F3_III.1,F3_II.1,	het,het,	1	183096448	rs137973348	G	A	SNP	0.698785	NM_002293.3,XM_005245149.1	LAMC1	missense_variant	NM_002293.3	p.Arg1011His	c.3032G>A	MODERATE	positive regulation of epithelial cell proliferation;extracellular matrix disassembly;suF5_II.6trate adhesion-dependent cell spreading;cell adhesion;endoderm development;protein complex assembly;hemidesmosome assembly;extracellular matrix organization;axon guidance;cell migration	basement membrane;extracellular exosome;laminin-11 complex;extracellular region;extracellular space;extracellular matrix;laminin-10 complex;laminin-1 complex	glycosphingolipid binding;extracellular matrix structural constituent	0	0	1	0	0	0	0	0	0	1
F5_II.6,	het,	1	237777445	.	G	A	SNP	0.942002	XM_005273224.1,NM_001035.2	RYR2	missense_variant	XM_005273224.1	p.Ala1673Thr	c.5017G>A	MODERATE	cellular calcium ion homeostasis;sarcoplasmic reticulum calcium ion transport;calcium-mediated signaling;regulation of cytosolic calcium ion concentration;Purkinje myocyte to ventricular cardiac muscle cell signaling;ion transmembrane transport;ventricular cardiac muscle cell action potential;cardiac muscle contraction;regulation of SA node cell action potential;response to muscle stretch;cellula…	integral component of membrane;junctional sarcoplasmic reticulum membrane;membrane;cytosol;sarcoplasmic reticulum membrane;smooth endoplasmic reticulum;intracellular;extracellular exosome;plasma membrane;sarcoplasmic reticulum;protein complex;calcium channel complex;Z disc	enzyme binding;ryanodine-sensitive calcium-release channel activity;protein kinase A catalytic subunit binding;suramin binding;calcium-release channel activity;protein self-association;identical protein binding;calmodulin binding;calcium ion binding;calcium-induced calcium release activity;calcium channel activity;protein binding;protein kinase A regulatory subunit binding;ion channel binding	0	0	0	0	0	0	0	0	0	0
F5_II.2,F5_II.6,	het,het,	2	228110738	.	T	C	SNP	0.658995	NM_000091.4,XM_005246279.1,XM_005246280.1,XM_005246278.1,XM_005246275.1,XM_005246276.1,XM_005246277.1,XR_241280.1,NR_102371.1	COL4A3	splice_region_variant	NM_000091.4	.	c.387+6T>C	LOW	cell adhesion;negative regulation of cell proliferation;endothelial cell apoptotic process;negative regulation of endopeptidase activity;extracellular matrix organization;negative regulation of angiogenesis;blood circulation;extracellular matrix disassembly;sensory perception of sound;cell proliferation;axon guidance;activation of cysteine-type endopeptidase activity involved in apoptotic process…	basement membrane;endoplasmic reticulum;collagen type IV trimer;intracellular membrane-bounded organelle;extracellular region;endoplasmic reticulum lumen	structural molecule activity;protein binding;extracellular matrix structural constituent;metalloendopeptidase inhibitor activity;integrin binding	0	0	0	0	1	0	0	0	0	1
F3_III.1,F7_I.2,F9_III.1,	het,het,het,	12	117646196	.	C	CGTGTGTGTGTGTGTGT	InDel	0.658995	XM_005253885.1,NM_001204218.1,XM_005253886.1,NM_001204213.1,NM_001204214.1,NM_000620.4	NOS1	frameshift_variant	XM_005253885.1	p.Leu1191fs	c.3557-3_3569dupACACACACACACACAC	HIGH	negative regulation of calcium ion transport into cytosol;response to peptide hormone;negative regulation of adrenergic receptor signaling pathway involved in heart process;positive regulation of vasodilation;cellular response to mechanical stimulus;response to vitamin E;response to nicotine;regulation of sensory perception of pain;positive regulation of guanylate cyclase activity;response to hyp…	sarcolemma;nuclear membrane;ryanodine receptor complex;vesicle membrane;azurophil granule;Z disc;cytoplasm;postsynaptic density;sarcoplasmic reticulum;protein complex;perinuclear region of cytoplasm;caveola;T-tubule;membrane raft;photoreceptor inner segment;mitochondrion;mitochondrial outer membrane;cytosol;cytoskeleton;synapse;dendritic spine	FMN binding;nitric-oxide synthase activity;ion channel binding;iron ion binding;protein homodimerization activity;sodium channel regulator activity;NADP binding;flavin adenine dinucleotide binding;heme binding;calmodulin binding;arginine binding;tetrahydrobiopterin binding;cadmium ion binding;enzyme binding;scaffold protein binding;protein binding	0	0	0	0	0	0	1	0	0	1
F6_I.1,F9_III.1,F9_II.3,	het,het,het,	12	117646196	rs764687760	C	CGT	InDel	0.658995	XM_005253885.1,NM_001204218.1,XM_005253886.1,NM_001204213.1,NM_001204214.1,NM_000620.4	NOS1	frameshift_variant	XM_005253885.1	p.Leu1191fs	c.3568_3569dupAC	HIGH	negative regulation of calcium ion transport into cytosol;response to peptide hormone;negative regulation of adrenergic receptor signaling pathway involved in heart process;positive regulation of vasodilation;cellular response to mechanical stimulus;response to vitamin E;response to nicotine;regulation of sensory perception of pain;positive regulation of guanylate cyclase activity;response to hyp…	sarcolemma;nuclear membrane;ryanodine receptor complex;vesicle membrane;azurophil granule;Z disc;cytoplasm;postsynaptic density;sarcoplasmic reticulum;protein complex;perinuclear region of cytoplasm;caveola;T-tubule;membrane raft;photoreceptor inner segment;mitochondrion;mitochondrial outer membrane;cytosol;cytoskeleton;synapse;dendritic spine	FMN binding;nitric-oxide synthase activity;ion channel binding;iron ion binding;protein homodimerization activity;sodium channel regulator activity;NADP binding;flavin adenine dinucleotide binding;heme binding;calmodulin binding;arginine binding;tetrahydrobiopterin binding;cadmium ion binding;enzyme binding;scaffold protein binding;protein binding	0	0	0	0	0	1	0	0	0	1
F3_III.1,F3_II.1,	het,het,	16	84456262	.	T	C	SNP	0.873109	XM_005256270.1,NM_014861.2,XM_005256271.1	ATP2C2	missense_variant	XM_005256270.1	p.Ser268Pro	c.802T>C	MODERATE	metabolic process;ion transmembrane transport;positive regulation of calcium ion import;mammary gland epithelium development;transmembrane transport;cellular calcium ion homeostasis;manganese ion transmembrane transport;protein targeting to plasma membrane;calcium ion transmembrane transport	perinuclear region of cytoplasm;integral component of membrane;Golgi membrane;cytoplasmic side of plasma membrane;cytoplasmic vesicle;integral component of plasma membrane	protein binding;calcium-transporting ATPase activity;manganese-transporting ATPase activity;ATP binding;metal ion binding	0	0	1	0	0	0	0	0	0	1

## Sheet: Supplementary Table 2_2
Supplementary Table 2_2 Rare variants of sporadic pathogenic genes in sporadic AVNRT patients.
#SampleName	MutType	CHROM	POS	ID	REF	ALT	Variant_type	Gene_symbol	Functional	Triscript	Hgv.p	Rank_exon	Hgv.c	Annotation_Impact
AR173,	het,	1	237713920	.	A	G	SNP	RYR2	missense_variant	XM_005273224.1	p.Asp1048Gly	27/106	c.3143A>G	MODERATE
AR038	het,het,	1	237753177	.	C	A	SNP	RYR2	missense_variant	XM_005273224.1	p.Thr1228Asn	30/106	c.3683C>A	MODERATE
AR657,	het,	1	237777998	rs568198475	C	T	SNP	RYR2	missense_variant	XM_005273224.1	p.Pro1857Leu	37/106	c.5570C>T	MODERATE
J396,	het,	1	237780644	rs761505396	T	C	SNP	RYR2	missense_variant	XM_005273224.1	p.Ile1925Thr	38/106	c.5774T>C	MODERATE
J721,	het,	1	237788978	.	G	T	SNP	RYR2	missense_variant	XM_005273224.1	p.Asp2014Tyr	40/106	c.6040G>T	MODERATE
J403,	het,	1	237789030	rs750650000	C	T	SNP	RYR2	missense_variant	XM_005273224.1	p.Ser2031Phe	40/106	c.6092C>T	MODERATE
J405,	het,	1	237802462	rs727504976	G	A	SNP	RYR2	missense_variant	XM_005273224.1	p.Arg2359Gln	46/106	c.7076G>A	MODERATE
AR665,	het,	1	237921046	.	T	G	SNP	RYR2	missense_variant	XM_005273224.1	p.Ile3784Met	83/106	c.11352T>G	MODERATE
AR669,	het,	2	228109048	rs372621387	C	A	SNP	COL4A3	missense_variant	NM_000091.4	p.Leu83Ile	4/52	c.247C>A	MODERATE
J396,	het,	2	228118051	rs759074046	C	T	SNP	COL4A3	missense_variant	NM_000091.4	p.Arg229Trp	12/52	c.685C>T	MODERATE
ARO35,	het,	2	228141133	.	G	A	SNP	COL4A3	missense_variant	NM_000091.4	p.Val654Ile	27/52	c.1960G>A	MODERATE
AR290,	het,	2	228162483	.	T	A	SNP	COL4A3	missense_variant	NM_000091.4	p.Ile1220Lys	42/52	c.3659T>A	MODERATE
AR567,	het,	2	228172468	rs200509072	G	A	SNP	COL4A3	missense_variant	NM_000091.4	p.Arg1432His	48/52	c.4295G>A	MODERATE
AR103,AR128,AR219,AR575,AR618,AR619,AR696,AR700,AR762,J396,J403,J559,J754	het,het,het,het,het,het,het,het,hom,hom,hom,het,hom,hom,het,het,het,hom,het,het,het,het,het,het,het,	12	117646196	.	C	CGTGTGTGTGTGTGT	InDel	NOS1	frameshift_variant	XM_005253885.1	p.Leu1191fs	24/24	c.3557-1_3569dupACACACACACACAC	HIGH
AR038,AR094,AR103,AR147,AR167,AR188,AR194,AR353,AR619,AR823,AR826,AR856,I226,I281,J266,J303,J340,J396,J413,J476,J552,J559,J568,J721,J754,J775	het,het,het,het,het,het,het,hom,het,het,het,het,het,hom,hom,het,het,het,het,het,het,het,het,het,het,hom,het,het,het,het,hom,het,het,het,het,hom,het,het,het,het,het,het,hom,hom,	12	117646196	.	C	CGTGTGTGTGTGTGTGT	InDel	NOS1	frameshift_variant	XM_005253885.1	p.Leu1191fs	24/24	c.3557-3_3569dupACACACACACACACAC	HIGH
AR101,AR214,AR703,I517,I575,J276,J756,	het,het,het,het,het,het,het,het,het,het,	12	117646196	rs764687760	C	CGT	InDel	NOS1	frameshift_variant	XM_005253885.1	p.Leu1191fs	24/24	c.3568_3569dupAC	HIGH
J721,	het,	12	117693795	.	G	A	SNP	NOS1	missense_variant	NM_001204218.1	p.Pro860Leu	17/30	c.2579C>T	MODERATE
I575,	het,	12	117715797	.	T	C	SNP	NOS1	missense_variant	NM_001204218.1	p.Glu544Gly	9/30	c.1631A>G	MODERATE
AR188,	het,	16	84456000	rs202138543	C	T	SNP	ATP2C2	missense_variant	XM_005256270.1	p.Thr210Met	8/28	c.629C>T	MODERATE
I281,	het,	16	84472809	rs761475103	G	A	SNP	ATP2C2	missense_variant	XM_005256270.1	p.Val342Ile	12/28	c.1024G>A	MODERATE
AR094,	het,	16	84472863	rs759942295	A	G	SNP	ATP2C2	missense_variant	XM_005256270.1	p.Ile360Val	12/28	c.1078A>G	MODERATE
AR194,	het,	16	84488539	.	G	C	SNP	ATP2C2	missense_variant	XM_005256270.1	p.Ser699Thr	21/28	c.2096G>C	MODERATE
I526,	het,	16	84495386	rs202116937	G	C	SNP	ATP2C2	missense_variant	XM_005256270.1	p.Asp879His	26/28	c.2635G>C	MODERATE
AR045,	het,	16	84495389	.	C	T	SNP	ATP2C2	missense_variant	XM_005256270.1	p.Leu880Phe	26/28	c.2638C>T	MODERATE
AR194,	het,	16	84497308	rs751842202	G	T	SNP	ATP2C2	missense_variant	XM_005256270.1	p.Lys966Asn	28/28	c.2898G>T	MODERATE
J559,	het,	1	183093834	rs183907230	C	G	SNP	LAMC1	missense_variant	NM_002293.3	p.Leu824Val	14/28	c.2470C>G	MODERATE
AR045,	het,	1	183097799	.	T	A	SNP	LAMC1	missense_variant	NM_002293.3	p.Met1065Lys	18/28	c.3194T>A	MODERATE
AR029,J552,	het,het,	1	183101582	rs61749262	A	G	SNP	LAMC1	missense_variant	NM_002293.3	p.Asn1205Ser	21/28	c.3614A>G	MODERATE
AR353,AR665,I226,	het,het,het,	1	183102663	rs201944497	C	G	SNP	LAMC1	missense_variant	NM_002293.3	p.Pro1276Arg	22/28	c.3827C>G	MODERATE
AR669,	het,	1	116283371	.	A	G	SNP	CASQ2	missense_variant	NM_001232.3	p.Val133Ala	3/11	c.398T>C	MODERATE

## Sheet: Supplementary Table 2_3
Supplementary Table 2_3 The biological process of sporadic pathogenic genes in familial AVNRT patients.
GO_Name	GO_ID	Pvalue	Pvalue_adjusted	Genes	Count	Pop_Hit	List_Total	Background_Genes	URL
regulation of calcium ion import	GO:0090279	3.63e-08	1.83e-05	RYR2;NOS1;ATP2C2	3	132	5	85180	http://www.ebi.ac.uk/QuickGO/GTerm?id=GO:0090279
positive regulation of the force of heart contraction	GO:0098735	4.13e-08	1.83e-05	RYR2;NOS1	2	6	5	85180	http://www.ebi.ac.uk/QuickGO/GTerm?id=GO:0098735
calcium ion import	GO:0070509	3.46e-07	0.000102	RYR2;NOS1;ATP2C2	3	279	5	85180	http://www.ebi.ac.uk/QuickGO/GTerm?id=GO:0070509
positive regulation of ion transport	GO:0043270	8.75e-07	0.000183	RYR2;NOS1;ATP2C2	3	380	5	85180	http://www.ebi.ac.uk/QuickGO/GTerm?id=GO:0043270
regulation of calcium ion transport	GO:0051924	1.04e-06	0.000183	RYR2;NOS1;ATP2C2	3	402	5	85180	http://www.ebi.ac.uk/QuickGO/GTerm?id=GO:0051924
regulation of the force of heart contraction	GO:0002026	2.26e-06	0.000332	RYR2;NOS1	2	41	5	85180	http://www.ebi.ac.uk/QuickGO/GTerm?id=GO:0002026
regulation of metal ion transport	GO:0010959	3.41e-06	0.00043	RYR2;NOS1;ATP2C2	3	598	5	85180	http://www.ebi.ac.uk/QuickGO/GTerm?id=GO:0010959
cellular calcium ion homeostasis	GO:0006874	4.45e-06	0.000439	RYR2;NOS1;ATP2C2	3	654	5	85180	http://www.ebi.ac.uk/QuickGO/GTerm?id=GO:0006874
calcium ion homeostasis	GO:0055074	5.05e-06	0.000439	RYR2;NOS1;ATP2C2	3	682	5	85180	http://www.ebi.ac.uk/QuickGO/GTerm?id=GO:0055074
cellular divalent inorganic cation homeostasis	GO:0072503	5.51e-06	0.000439	RYR2;NOS1;ATP2C2	3	702	5	85180	http://www.ebi.ac.uk/QuickGO/GTerm?id=GO:0072503
calcium ion transmembrane transport	GO:0070588	5.84e-06	0.000439	RYR2;NOS1;ATP2C2	3	716	5	85180	http://www.ebi.ac.uk/QuickGO/GTerm?id=GO:0070588
divalent inorganic cation homeostasis	GO:0072507	6.39e-06	0.000439	RYR2;NOS1;ATP2C2	3	738	5	85180	http://www.ebi.ac.uk/QuickGO/GTerm?id=GO:0072507
system development	GO:0048731	6.47e-06	0.000439	LAMC1;RYR2;COL4A3;NOS1;ATP2C2	5	7809	5	85180	http://www.ebi.ac.uk/QuickGO/GTerm?id=GO:0048731
blood circulation	GO:0008015	7.93e-06	0.000486	RYR2;COL4A3;NOS1	3	793	5	85180	http://www.ebi.ac.uk/QuickGO/GTerm?id=GO:0008015
circulatory system process	GO:0003013	8.26e-06	0.000486	RYR2;COL4A3;NOS1	3	804	5	85180	http://www.ebi.ac.uk/QuickGO/GTerm?id=GO:0003013
regulation of cardiac conduction	GO:1903779	1.05e-05	0.000581	RYR2;NOS1	2	88	5	85180	http://www.ebi.ac.uk/QuickGO/GTerm?id=GO:1903779
multicellular organism development	GO:0007275	1.22e-05	0.000624	LAMC1;RYR2;COL4A3;NOS1;ATP2C2	5	8870	5	85180	http://www.ebi.ac.uk/QuickGO/GTerm?id=GO:0007275
calcium ion transport	GO:0006816	1.33e-05	0.000624	RYR2;NOS1;ATP2C2	3	943	5	85180	http://www.ebi.ac.uk/QuickGO/GTerm?id=GO:0006816
cellular metal ion homeostasis	GO:0006875	1.34e-05	0.000624	RYR2;NOS1;ATP2C2	3	946	5	85180	http://www.ebi.ac.uk/QuickGO/GTerm?id=GO:0006875
regulation of release of sequestered calcium ion into cytosol	GO:0051279	1.47e-05	0.00065	RYR2;NOS1	2	104	5	85180	http://www.ebi.ac.uk/QuickGO/GTerm?id=GO:0051279
divalent metal ion transport	GO:0070838	1.67e-05	0.000675	RYR2;NOS1;ATP2C2	3	1017	5	85180	http://www.ebi.ac.uk/QuickGO/GTerm?id=GO:0070838
divalent inorganic cation transport	GO:0072511	1.7e-05	0.000675	RYR2;NOS1;ATP2C2	3	1023	5	85180	http://www.ebi.ac.uk/QuickGO/GTerm?id=GO:0072511
regulation of cardiac muscle contraction	GO:0055117	1.8e-05	0.000675	RYR2;NOS1	2	115	5	85180	http://www.ebi.ac.uk/QuickGO/GTerm?id=GO:0055117
response to activity	GO:0014823	1.83e-05	0.000675	RYR2;NOS1	2	116	5	85180	http://www.ebi.ac.uk/QuickGO/GTerm?id=GO:0014823
metal ion homeostasis	GO:0055065	1.91e-05	0.000676	RYR2;NOS1;ATP2C2	3	1065	5	85180	http://www.ebi.ac.uk/QuickGO/GTerm?id=GO:0055065
cellular cation homeostasis	GO:0030003	2e-05	0.000679	RYR2;NOS1;ATP2C2	3	1081	5	85180	http://www.ebi.ac.uk/QuickGO/GTerm?id=GO:0030003
cellular ion homeostasis	GO:0006873	2.1e-05	0.000685	RYR2;NOS1;ATP2C2	3	1098	5	85180	http://www.ebi.ac.uk/QuickGO/GTerm?id=GO:0006873
epithelial cell apoptotic process	GO:1904019	2.2e-05	0.000693	RYR2;COL4A3	2	127	5	85180	http://www.ebi.ac.uk/QuickGO/GTerm?id=GO:1904019
regulation of calcium ion transport into cytosol	GO:0010522	2.38e-05	0.000723	RYR2;NOS1	2	132	5	85180	http://www.ebi.ac.uk/QuickGO/GTerm?id=GO:0010522
anatomical structure development	GO:0048856	2.55e-05	0.000729	LAMC1;RYR2;COL4A3;NOS1;ATP2C2	5	10274	5	85180	http://www.ebi.ac.uk/QuickGO/GTerm?id=GO:0048856
positive regulation of blood circulation	GO:1903524	2.56e-05	0.000729	RYR2;NOS1	2	137	5	85180	http://www.ebi.ac.uk/QuickGO/GTerm?id=GO:1903524
regulation of striated muscle contraction	GO:0006942	2.67e-05	0.000738	RYR2;NOS1	2	140	5	85180	http://www.ebi.ac.uk/QuickGO/GTerm?id=GO:0006942
cation homeostasis	GO:0055080	2.95e-05	0.000751	RYR2;NOS1;ATP2C2	3	1231	5	85180	http://www.ebi.ac.uk/QuickGO/GTerm?id=GO:0055080
extracellular matrix disassembly	GO:0022617	2.99e-05	0.000751	LAMC1;COL4A3	2	148	5	85180	http://www.ebi.ac.uk/QuickGO/GTerm?id=GO:0022617
calcium ion import into cytosol	GO:1902656	3.03e-05	0.000751	RYR2;NOS1	2	149	5	85180	http://www.ebi.ac.uk/QuickGO/GTerm?id=GO:1902656
inorganic ion homeostasis	GO:0098771	3.21e-05	0.000751	RYR2;NOS1;ATP2C2	3	1267	5	85180	http://www.ebi.ac.uk/QuickGO/GTerm?id=GO:0098771
positive regulation of biological process	GO:0048518	3.24e-05	0.000751	LAMC1;RYR2;COL4A3;NOS1;ATP2C2	5	10778	5	85180	http://www.ebi.ac.uk/QuickGO/GTerm?id=GO:0048518
regulation of calcium ion transmembrane transporter activity	GO:1901019	3.36e-05	0.000751	RYR2;NOS1	2	157	5	85180	http://www.ebi.ac.uk/QuickGO/GTerm?id=GO:1901019
regulation of ion transport	GO:0043269	3.47e-05	0.000751	RYR2;NOS1;ATP2C2	3	1300	5	85180	http://www.ebi.ac.uk/QuickGO/GTerm?id=GO:0043269
ion homeostasis	GO:0050801	3.87e-05	0.000751	RYR2;NOS1;ATP2C2	3	1349	5	85180	http://www.ebi.ac.uk/QuickGO/GTerm?id=GO:0050801
developmental process	GO:0032502	3.93e-05	0.000751	LAMC1;RYR2;COL4A3;NOS1;ATP2C2	5	11203	5	85180	http://www.ebi.ac.uk/QuickGO/GTerm?id=GO:0032502
positive regulation of calcium ion transport	GO:0051928	3.94e-05	0.000751	RYR2;ATP2C2	2	170	5	85180	http://www.ebi.ac.uk/QuickGO/GTerm?id=GO:0051928
sequestering of metal ion	GO:0051238	3.99e-05	0.000751	RYR2;NOS1	2	171	5	85180	http://www.ebi.ac.uk/QuickGO/GTerm?id=GO:0051238
cardiac conduction	GO:0061337	4.13e-05	0.000751	RYR2;NOS1	2	174	5	85180	http://www.ebi.ac.uk/QuickGO/GTerm?id=GO:0061337
positive regulation of transport	GO:0051050	4.19e-05	0.000751	RYR2;NOS1;ATP2C2	3	1386	5	85180	http://www.ebi.ac.uk/QuickGO/GTerm?id=GO:0051050
release of sequestered calcium ion into cytosol	GO:0051209	4.23e-05	0.000751	RYR2;NOS1	2	176	5	85180	http://www.ebi.ac.uk/QuickGO/GTerm?id=GO:0051209
response to external stimulus	GO:0009605	4.26e-05	0.000751	LAMC1;RYR2;COL4A3;NOS1	4	4655	5	85180	http://www.ebi.ac.uk/QuickGO/GTerm?id=GO:0009605
negative regulation of sequestering of calcium ion	GO:0051283	4.32e-05	0.000751	RYR2;NOS1	2	178	5	85180	http://www.ebi.ac.uk/QuickGO/GTerm?id=GO:0051283
cellular chemical homeostasis	GO:0055082	4.34e-05	0.000751	RYR2;NOS1;ATP2C2	3	1402	5	85180	http://www.ebi.ac.uk/QuickGO/GTerm?id=GO:0055082
anatomical structure morphogenesis	GO:0009653	4.35e-05	0.000751	LAMC1;RYR2;COL4A3;NOS1	4	4681	5	85180	http://www.ebi.ac.uk/QuickGO/GTerm?id=GO:0009653
calcium ion transmembrane import into cytosol	GO:0097553	4.42e-05	0.000751	RYR2;NOS1	2	180	5	85180	http://www.ebi.ac.uk/QuickGO/GTerm?id=GO:0097553
regulation of sequestering of calcium ion	GO:0051282	4.42e-05	0.000751	RYR2;NOS1	2	180	5	85180	http://www.ebi.ac.uk/QuickGO/GTerm?id=GO:0051282
sequestering of calcium ion	GO:0051208	4.57e-05	0.000762	RYR2;NOS1	2	183	5	85180	http://www.ebi.ac.uk/QuickGO/GTerm?id=GO:0051208
positive regulation of cation transmembrane transport	GO:1904064	4.88e-05	0.000797	RYR2;NOS1	2	189	5	85180	http://www.ebi.ac.uk/QuickGO/GTerm?id=GO:1904064
cardiac muscle contraction	GO:0060048	4.98e-05	0.000799	RYR2;NOS1	2	191	5	85180	http://www.ebi.ac.uk/QuickGO/GTerm?id=GO:0060048
positive regulation of adenylate cyclase-activating adrenergic receptor signaling pathway involved in heart process	GO:0140196	5.87e-05	0.000909	NOS1	1	1	5	85180	http://www.ebi.ac.uk/QuickGO/GTerm?id=GO:0140196
positive regulation of adrenergic receptor signaling pathway involved in heart process	GO:1901206	5.87e-05	0.000909	NOS1	1	1	5	85180	http://www.ebi.ac.uk/QuickGO/GTerm?id=GO:1901206
calcium ion transport into cytosol	GO:0060402	6.61e-05	0.00101	RYR2;NOS1	2	220	5	85180	http://www.ebi.ac.uk/QuickGO/GTerm?id=GO:0060402
animal organ development	GO:0048513	6.82e-05	0.00102	LAMC1;RYR2;COL4A3;ATP2C2	4	5244	5	85180	http://www.ebi.ac.uk/QuickGO/GTerm?id=GO:0048513
regulation of calcium ion transmembrane transport	GO:1903169	7.22e-05	0.00103	RYR2;NOS1	2	230	5	85180	http://www.ebi.ac.uk/QuickGO/GTerm?id=GO:1903169
positive regulation of ion transmembrane transport	GO:0034767	7.22e-05	0.00103	RYR2;NOS1	2	230	5	85180	http://www.ebi.ac.uk/QuickGO/GTerm?id=GO:0034767
response to alkaloid	GO:0043279	7.22e-05	0.00103	RYR2;NOS1	2	230	5	85180	http://www.ebi.ac.uk/QuickGO/GTerm?id=GO:0043279
cytosolic calcium ion transport	GO:0060401	7.41e-05	0.00104	RYR2;NOS1	2	233	5	85180	http://www.ebi.ac.uk/QuickGO/GTerm?id=GO:0060401
multicellular organismal process	GO:0032501	8.46e-05	0.00117	LAMC1;RYR2;COL4A3;NOS1;ATP2C2	5	13058	5	85180	http://www.ebi.ac.uk/QuickGO/GTerm?id=GO:0032501
striated muscle contraction	GO:0006941	8.8e-05	0.0012	RYR2;NOS1	2	254	5	85180	http://www.ebi.ac.uk/QuickGO/GTerm?id=GO:0006941
negative regulation of homeostatic process	GO:0032845	9.08e-05	0.00122	RYR2;NOS1	2	258	5	85180	http://www.ebi.ac.uk/QuickGO/GTerm?id=GO:0032845
cellular homeostasis	GO:0019725	9.71e-05	0.00128	RYR2;NOS1;ATP2C2	3	1838	5	85180	http://www.ebi.ac.uk/QuickGO/GTerm?id=GO:0019725
regulation of muscle contraction	GO:0006937	0.000101	0.00131	RYR2;NOS1	2	272	5	85180	http://www.ebi.ac.uk/QuickGO/GTerm?id=GO:0006937
regulation of ion homeostasis	GO:2000021	0.000102	0.00131	RYR2;NOS1	2	274	5	85180	http://www.ebi.ac.uk/QuickGO/GTerm?id=GO:2000021
multicellular organismal signaling	GO:0035637	0.000106	0.00134	RYR2;NOS1	2	279	5	85180	http://www.ebi.ac.uk/QuickGO/GTerm?id=GO:0035637
calcium-mediated signaling	GO:0019722	0.00011	0.00135	RYR2;NOS1	2	284	5	85180	http://www.ebi.ac.uk/QuickGO/GTerm?id=GO:0019722
positive regulation of transmembrane transport	GO:0034764	0.000112	0.00135	RYR2;NOS1	2	287	5	85180	http://www.ebi.ac.uk/QuickGO/GTerm?id=GO:0034764
chemical homeostasis	GO:0048878	0.000115	0.00135	RYR2;NOS1;ATP2C2	3	1945	5	85180	http://www.ebi.ac.uk/QuickGO/GTerm?id=GO:0048878
negative regulation of adrenergic receptor signaling pathway involved in heart process	GO:1901205	0.000117	0.00135	NOS1	1	2	5	85180	http://www.ebi.ac.uk/QuickGO/GTerm?id=GO:1901205
retrograde trans-synaptic signaling by nitric oxide	GO:0098924	0.000117	0.00135	NOS1	1	2	5	85180	http://www.ebi.ac.uk/QuickGO/GTerm?id=GO:0098924
regulation of adrenergic receptor signaling pathway involved in heart process	GO:1901204	0.000117	0.00135	NOS1	1	2	5	85180	http://www.ebi.ac.uk/QuickGO/GTerm?id=GO:1901204
regulation of SA node cell action potential	GO:0098907	0.000117	0.00135	RYR2	1	2	5	85180	http://www.ebi.ac.uk/QuickGO/GTerm?id=GO:0098907
regulation of heart contraction	GO:0008016	0.000144	0.00163	RYR2;NOS1	2	325	5	85180	http://www.ebi.ac.uk/QuickGO/GTerm?id=GO:0008016
response to mechanical stimulus	GO:0009612	0.000152	0.0017	RYR2;NOS1	2	334	5	85180	http://www.ebi.ac.uk/QuickGO/GTerm?id=GO:0009612
metal ion transport	GO:0030001	0.000158	0.00174	RYR2;NOS1;ATP2C2	3	2166	5	85180	http://www.ebi.ac.uk/QuickGO/GTerm?id=GO:0030001
retrograde trans-synaptic signaling by soluble gas	GO:0098923	0.000176	0.00187	NOS1	1	3	5	85180	http://www.ebi.ac.uk/QuickGO/GTerm?id=GO:0098923
left ventricular cardiac muscle tissue morphogenesis	GO:0003220	0.000176	0.00187	RYR2	1	3	5	85180	http://www.ebi.ac.uk/QuickGO/GTerm?id=GO:0003220
regulation of adenylate cyclase-activating adrenergic receptor signaling pathway involved in heart process	GO:0140192	0.000176	0.00187	NOS1	1	3	5	85180	http://www.ebi.ac.uk/QuickGO/GTerm?id=GO:0140192
heart contraction	GO:0060047	0.000192	0.00201	RYR2;NOS1	2	375	5	85180	http://www.ebi.ac.uk/QuickGO/GTerm?id=GO:0060047
regulation of ion transmembrane transporter activity	GO:0032412	0.000199	0.00205	RYR2;NOS1	2	382	5	85180	http://www.ebi.ac.uk/QuickGO/GTerm?id=GO:0032412
regulation of muscle system process	GO:0090257	0.0002	0.00205	RYR2;NOS1	2	383	5	85180	http://www.ebi.ac.uk/QuickGO/GTerm?id=GO:0090257
heart process	GO:0003015	0.000203	0.00206	RYR2;NOS1	2	386	5	85180	http://www.ebi.ac.uk/QuickGO/GTerm?id=GO:0003015
regulation of transmembrane transporter activity	GO:0022898	0.000209	0.0021	RYR2;NOS1	2	392	5	85180	http://www.ebi.ac.uk/QuickGO/GTerm?id=GO:0022898
regulation of transporter activity	GO:0032409	0.000224	0.00221	RYR2;NOS1	2	406	5	85180	http://www.ebi.ac.uk/QuickGO/GTerm?id=GO:0032409
regulation of cell proliferation	GO:0042127	0.000231	0.00221	LAMC1;COL4A3;NOS1	3	2464	5	85180	http://www.ebi.ac.uk/QuickGO/GTerm?id=GO:0042127
trans-synaptic signaling by nitric oxide	GO:0099548	0.000235	0.00221	NOS1	1	4	5	85180	http://www.ebi.ac.uk/QuickGO/GTerm?id=GO:0099548
positive regulation of adrenergic receptor signaling pathway	GO:0071879	0.000235	0.00221	NOS1	1	4	5	85180	http://www.ebi.ac.uk/QuickGO/GTerm?id=GO:0071879
synaptic signaling by nitric oxide	GO:0099163	0.000235	0.00221	NOS1	1	4	5	85180	http://www.ebi.ac.uk/QuickGO/GTerm?id=GO:0099163
negative regulation of serotonin uptake	GO:0051612	0.000235	0.00221	NOS1	1	4	5	85180	http://www.ebi.ac.uk/QuickGO/GTerm?id=GO:0051612
positive regulation of cytosolic calcium ion concentration	GO:0007204	0.000246	0.00228	RYR2;NOS1	2	425	5	85180	http://www.ebi.ac.uk/QuickGO/GTerm?id=GO:0007204
obsolete death	GO:0016265	0.000248	0.00228	RYR2;COL4A3;NOS1	3	2523	5	85180	http://www.ebi.ac.uk/QuickGO/GTerm?id=GO:0016265
response to oxygen-containing compound	GO:1901700	0.000253	0.0023	RYR2;COL4A3;NOS1	3	2540	5	85180	http://www.ebi.ac.uk/QuickGO/GTerm?id=GO:1901700
regulation of blood circulation	GO:1903522	0.000259	0.00233	RYR2;NOS1	2	436	5	85180	http://www.ebi.ac.uk/QuickGO/GTerm?id=GO:1903522
obsolete cell-type specific apoptotic process	GO:0097285	0.000283	0.00249	RYR2;COL4A3	2	456	5	85180	http://www.ebi.ac.uk/QuickGO/GTerm?id=GO:0097285
regulation of serotonin uptake	GO:0051611	0.000293	0.00249	NOS1	1	5	5	85180	http://www.ebi.ac.uk/QuickGO/GTerm?id=GO:0051611
positive regulation of adenylate cyclase-activating G protein-coupled receptor signaling pathway	GO:0106071	0.000293	0.00249	NOS1	1	5	5	85180	http://www.ebi.ac.uk/QuickGO/GTerm?id=GO:0106071
trans-synaptic signaling by soluble gas	GO:0099543	0.000293	0.00249	NOS1	1	5	5	85180	http://www.ebi.ac.uk/QuickGO/GTerm?id=GO:0099543
regulation of AV node cell action potential	GO:0098904	0.000293	0.00249	RYR2	1	5	5	85180	http://www.ebi.ac.uk/QuickGO/GTerm?id=GO:0098904
negative regulation of adrenergic receptor signaling pathway	GO:0071878	0.000293	0.00249	NOS1	1	5	5	85180	http://www.ebi.ac.uk/QuickGO/GTerm?id=GO:0071878
response to hypoxia	GO:0001666	0.000303	0.00252	RYR2;NOS1	2	472	5	85180	http://www.ebi.ac.uk/QuickGO/GTerm?id=GO:0001666
regulation of cation transmembrane transport	GO:1904062	0.000303	0.00252	RYR2;NOS1	2	472	5	85180	http://www.ebi.ac.uk/QuickGO/GTerm?id=GO:1904062
response to decreased oxygen levels	GO:0036293	0.000321	0.00265	RYR2;NOS1	2	486	5	85180	http://www.ebi.ac.uk/QuickGO/GTerm?id=GO:0036293
regulation of cytosolic calcium ion concentration	GO:0051480	0.000324	0.00265	RYR2;NOS1	2	488	5	85180	http://www.ebi.ac.uk/QuickGO/GTerm?id=GO:0051480
generation of neurons	GO:0048699	0.000328	0.00266	LAMC1;COL4A3;NOS1	3	2773	5	85180	http://www.ebi.ac.uk/QuickGO/GTerm?id=GO:0048699
regulation of cytoplasmic transport	GO:1903649	0.000343	0.00275	RYR2;NOS1	2	502	5	85180	http://www.ebi.ac.uk/QuickGO/GTerm?id=GO:1903649
Purkinje myocyte to ventricular cardiac muscle cell communication	GO:0086068	0.000352	0.00275	RYR2	1	6	5	85180	http://www.ebi.ac.uk/QuickGO/GTerm?id=GO:0086068
Purkinje myocyte to ventricular cardiac muscle cell signaling	GO:0086029	0.000352	0.00275	RYR2	1	6	5	85180	http://www.ebi.ac.uk/QuickGO/GTerm?id=GO:0086029
regulation of atrial cardiac muscle cell action potential	GO:0098910	0.000352	0.00275	RYR2	1	6	5	85180	http://www.ebi.ac.uk/QuickGO/GTerm?id=GO:0098910
response to chemical	GO:0042221	0.000355	0.00275	LAMC1;RYR2;COL4A3;NOS1	4	7975	5	85180	http://www.ebi.ac.uk/QuickGO/GTerm?id=GO:0042221
regulation of hydrolase activity	GO:0051336	0.000363	0.00279	RYR2;COL4A3;NOS1	3	2871	5	85180	http://www.ebi.ac.uk/QuickGO/GTerm?id=GO:0051336
response to oxygen levels	GO:0070482	0.00037	0.00282	RYR2;NOS1	2	522	5	85180	http://www.ebi.ac.uk/QuickGO/GTerm?id=GO:0070482
tissue development	GO:0009888	0.000373	0.00282	LAMC1;RYR2;ATP2C2	3	2897	5	85180	http://www.ebi.ac.uk/QuickGO/GTerm?id=GO:0009888
neurogenesis	GO:0022008	0.000397	0.00295	LAMC1;COL4A3;NOS1	3	2959	5	85180	http://www.ebi.ac.uk/QuickGO/GTerm?id=GO:0022008
maintenance of location	GO:0051235	0.000399	0.00295	RYR2;NOS1	2	542	5	85180	http://www.ebi.ac.uk/QuickGO/GTerm?id=GO:0051235
response to metal ion	GO:0010038	0.000408	0.00295	RYR2;NOS1	2	548	5	85180	http://www.ebi.ac.uk/QuickGO/GTerm?id=GO:0010038
second-messenger-mediated signaling	GO:0019932	0.000408	0.00295	RYR2;NOS1	2	548	5	85180	http://www.ebi.ac.uk/QuickGO/GTerm?id=GO:0019932
regulation of adrenergic receptor signaling pathway	GO:0071877	0.000411	0.00295	NOS1	1	7	5	85180	http://www.ebi.ac.uk/QuickGO/GTerm?id=GO:0071877
negative regulation of neurotransmitter uptake	GO:0051581	0.000411	0.00295	NOS1	1	7	5	85180	http://www.ebi.ac.uk/QuickGO/GTerm?id=GO:0051581
muscle contraction	GO:0006936	0.000433	0.00309	RYR2;NOS1	2	565	5	85180	http://www.ebi.ac.uk/QuickGO/GTerm?id=GO:0006936
cell proliferation	GO:0008283	0.000442	0.00312	LAMC1;COL4A3;NOS1	3	3067	5	85180	http://www.ebi.ac.uk/QuickGO/GTerm?id=GO:0008283
positive regulation of catalytic activity	GO:0043085	0.000464	0.00321	RYR2;COL4A3;NOS1	3	3120	5	85180	http://www.ebi.ac.uk/QuickGO/GTerm?id=GO:0043085
adrenergic receptor signaling pathway involved in heart process	GO:0086023	0.00047	0.00321	NOS1	1	8	5	85180	http://www.ebi.ac.uk/QuickGO/GTerm?id=GO:0086023
positive regulation of calcium-transporting ATPase activity	GO:1901896	0.00047	0.00321	RYR2	1	8	5	85180	http://www.ebi.ac.uk/QuickGO/GTerm?id=GO:1901896
serotonin uptake	GO:0051610	0.00047	0.00321	NOS1	1	8	5	85180	http://www.ebi.ac.uk/QuickGO/GTerm?id=GO:0051610
inorganic cation transmembrane transport	GO:0098662	0.000506	0.00344	RYR2;NOS1;ATP2C2	3	3212	5	85180	http://www.ebi.ac.uk/QuickGO/GTerm?id=GO:0098662
positive regulation of cellular process	GO:0048522	0.000515	0.00346	LAMC1;RYR2;COL4A3;NOS1	4	8769	5	85180	http://www.ebi.ac.uk/QuickGO/GTerm?id=GO:0048522
homeostatic process	GO:0042592	0.000518	0.00346	RYR2;NOS1;ATP2C2	3	3237	5	85180	http://www.ebi.ac.uk/QuickGO/GTerm?id=GO:0042592
regulation of homeostatic process	GO:0032844	0.00055	0.00365	RYR2;NOS1	2	637	5	85180	http://www.ebi.ac.uk/QuickGO/GTerm?id=GO:0032844
manganese ion transmembrane transport	GO:0071421	0.000587	0.00383	ATP2C2	1	10	5	85180	http://www.ebi.ac.uk/QuickGO/GTerm?id=GO:0071421
negative regulation of vasoconstriction	GO:0045906	0.000587	0.00383	NOS1	1	10	5	85180	http://www.ebi.ac.uk/QuickGO/GTerm?id=GO:0045906
axon guidance	GO:0007411	0.00059	0.00383	LAMC1;COL4A3	2	660	5	85180	http://www.ebi.ac.uk/QuickGO/GTerm?id=GO:0007411
neuron projection guidance	GO:0097485	0.000594	0.00383	LAMC1;COL4A3	2	662	5	85180	http://www.ebi.ac.uk/QuickGO/GTerm?id=GO:0097485
regulation of transport	GO:0051049	0.000609	0.0039	RYR2;NOS1;ATP2C2	3	3421	5	85180	http://www.ebi.ac.uk/QuickGO/GTerm?id=GO:0051049
inorganic ion transmembrane transport	GO:0098660	0.000626	0.00395	RYR2;NOS1;ATP2C2	3	3453	5	85180	http://www.ebi.ac.uk/QuickGO/GTerm?id=GO:0098660
cation transmembrane transport	GO:0098655	0.000626	0.00395	RYR2;NOS1;ATP2C2	3	3454	5	85180	http://www.ebi.ac.uk/QuickGO/GTerm?id=GO:0098655
SA node cell action potential	GO:0086015	0.000646	0.00401	RYR2	1	11	5	85180	http://www.ebi.ac.uk/QuickGO/GTerm?id=GO:0086015
SA node cell to atrial cardiac muscle cell signalling	GO:0086018	0.000646	0.00401	RYR2	1	11	5	85180	http://www.ebi.ac.uk/QuickGO/GTerm?id=GO:0086018
muscle system process	GO:0003012	0.00066	0.00405	RYR2;NOS1	2	698	5	85180	http://www.ebi.ac.uk/QuickGO/GTerm?id=GO:0003012
system process	GO:0003008	0.00066	0.00405	RYR2;COL4A3;NOS1	3	3516	5	85180	http://www.ebi.ac.uk/QuickGO/GTerm?id=GO:0003008
regulation of adenylate cyclase-activating G protein-coupled receptor signaling pathway	GO:0106070	0.000704	0.00415	NOS1	1	12	5	85180	http://www.ebi.ac.uk/QuickGO/GTerm?id=GO:0106070
retrograde trans-synaptic signaling	GO:0098917	0.000704	0.00415	NOS1	1	12	5	85180	http://www.ebi.ac.uk/QuickGO/GTerm?id=GO:0098917
cellular response to caffeine	GO:0071313	0.000704	0.00415	RYR2	1	12	5	85180	http://www.ebi.ac.uk/QuickGO/GTerm?id=GO:0071313
AV node cell action potential	GO:0086016	0.000704	0.00415	RYR2	1	12	5	85180	http://www.ebi.ac.uk/QuickGO/GTerm?id=GO:0086016
AV node cell to bundle of His cell signaling	GO:0086027	0.000704	0.00415	RYR2	1	12	5	85180	http://www.ebi.ac.uk/QuickGO/GTerm?id=GO:0086027
SA node cell to atrial cardiac muscle cell communication	GO:0086070	0.000704	0.00415	RYR2	1	12	5	85180	http://www.ebi.ac.uk/QuickGO/GTerm?id=GO:0086070
positive regulation of molecular function	GO:0044093	0.000714	0.00418	RYR2;COL4A3;NOS1	3	3612	5	85180	http://www.ebi.ac.uk/QuickGO/GTerm?id=GO:0044093
negative regulation of hydrolase activity	GO:0051346	0.000741	0.0043	COL4A3;NOS1	2	740	5	85180	http://www.ebi.ac.uk/QuickGO/GTerm?id=GO:0051346
apoptotic process	GO:0006915	0.000749	0.00432	RYR2;COL4A3;NOS1	3	3671	5	85180	http://www.ebi.ac.uk/QuickGO/GTerm?id=GO:0006915
glomerular basement membrane development	GO:0032836	0.000763	0.00437	COL4A3	1	13	5	85180	http://www.ebi.ac.uk/QuickGO/GTerm?id=GO:0032836
AV node cell to bundle of His cell communication	GO:0086067	0.000822	0.00462	RYR2	1	14	5	85180	http://www.ebi.ac.uk/QuickGO/GTerm?id=GO:0086067
G-protein coupled receptor signaling pathway involved in heart process	GO:0086103	0.000822	0.00462	NOS1	1	14	5	85180	http://www.ebi.ac.uk/QuickGO/GTerm?id=GO:0086103
regulation of calcium ion transmembrane transport via high voltage-gated calcium channel	GO:1902514	0.000822	0.00462	NOS1	1	14	5	85180	http://www.ebi.ac.uk/QuickGO/GTerm?id=GO:1902514
programmed cell death	GO:0012501	0.000841	0.0047	RYR2;COL4A3;NOS1	3	3819	5	85180	http://www.ebi.ac.uk/QuickGO/GTerm?id=GO:0012501
cell development	GO:0048468	0.00086	0.00478	LAMC1;COL4A3;NOS1	3	3848	5	85180	http://www.ebi.ac.uk/QuickGO/GTerm?id=GO:0048468
protein nitrosylation	GO:0017014	0.00088	0.0048	NOS1	1	15	5	85180	http://www.ebi.ac.uk/QuickGO/GTerm?id=GO:0017014
peptidyl-cysteine S-nitrosylation	GO:0018119	0.00088	0.0048	NOS1	1	15	5	85180	http://www.ebi.ac.uk/QuickGO/GTerm?id=GO:0018119
type B pancreatic cell apoptotic process	GO:0097050	0.00088	0.0048	RYR2	1	15	5	85180	http://www.ebi.ac.uk/QuickGO/GTerm?id=GO:0097050
response to inorganic substance	GO:0010035	0.000899	0.00487	RYR2;NOS1	2	816	5	85180	http://www.ebi.ac.uk/QuickGO/GTerm?id=GO:0010035
calcium ion transmembrane transport via high voltage-gated calcium channel	GO:0061577	0.000939	0.00496	NOS1	1	16	5	85180	http://www.ebi.ac.uk/QuickGO/GTerm?id=GO:0061577
positive regulation of guanylate cyclase activity	GO:0031284	0.000939	0.00496	NOS1	1	16	5	85180	http://www.ebi.ac.uk/QuickGO/GTerm?id=GO:0031284
cellular response to epinephrine stimulus	GO:0071872	0.000939	0.00496	RYR2	1	16	5	85180	http://www.ebi.ac.uk/QuickGO/GTerm?id=GO:0071872
regulation of calcium-transporting ATPase activity	GO:1901894	0.000939	0.00496	RYR2	1	16	5	85180	http://www.ebi.ac.uk/QuickGO/GTerm?id=GO:1901894
regulation of intracellular transport	GO:0032386	0.000975	0.00506	RYR2;NOS1	2	850	5	85180	http://www.ebi.ac.uk/QuickGO/GTerm?id=GO:0032386
cell death	GO:0008219	0.000986	0.00506	RYR2;COL4A3;NOS1	3	4032	5	85180	http://www.ebi.ac.uk/QuickGO/GTerm?id=GO:0008219
cardiac left ventricle morphogenesis	GO:0003214	0.000998	0.00506	RYR2	1	17	5	85180	http://www.ebi.ac.uk/QuickGO/GTerm?id=GO:0003214
regulation of ventricular cardiac muscle cell action potential	GO:0098911	0.000998	0.00506	RYR2	1	17	5	85180	http://www.ebi.ac.uk/QuickGO/GTerm?id=GO:0098911
detection of calcium ion	GO:0005513	0.000998	0.00506	RYR2	1	17	5	85180	http://www.ebi.ac.uk/QuickGO/GTerm?id=GO:0005513
cellular response to purine-containing compound	GO:0071415	0.000998	0.00506	RYR2	1	17	5	85180	http://www.ebi.ac.uk/QuickGO/GTerm?id=GO:0071415
response to redox state	GO:0051775	0.000998	0.00506	RYR2	1	17	5	85180	http://www.ebi.ac.uk/QuickGO/GTerm?id=GO:0051775
movement of cell or subcellular component	GO:0006928	0.001	0.00507	LAMC1;RYR2;COL4A3	3	4057	5	85180	http://www.ebi.ac.uk/QuickGO/GTerm?id=GO:0006928
single-organism developmental process	GO:0044767	0.00101	0.00508	LAMC1;RYR2;COL4A3;NOS1	4	10428	5	85180	http://www.ebi.ac.uk/QuickGO/GTerm?id=GO:0044767
regulation of system process	GO:0044057	0.00102	0.00508	RYR2;NOS1	2	869	5	85180	http://www.ebi.ac.uk/QuickGO/GTerm?id=GO:0044057
regulation of cardiac muscle cell action potential involved in regulation of contraction	GO:0098909	0.00106	0.00521	RYR2	1	18	5	85180	http://www.ebi.ac.uk/QuickGO/GTerm?id=GO:0098909
positive regulation of sequestering of calcium ion	GO:0051284	0.00106	0.00521	RYR2	1	18	5	85180	http://www.ebi.ac.uk/QuickGO/GTerm?id=GO:0051284
basement membrane assembly	GO:0070831	0.00111	0.00547	LAMC1	1	19	5	85180	http://www.ebi.ac.uk/QuickGO/GTerm?id=GO:0070831
nervous system development	GO:0007399	0.00117	0.00563	LAMC1;COL4A3;NOS1	3	4273	5	85180	http://www.ebi.ac.uk/QuickGO/GTerm?id=GO:0007399
response to diuretic	GO:0036270	0.00117	0.00563	RYR2	1	20	5	85180	http://www.ebi.ac.uk/QuickGO/GTerm?id=GO:0036270
atrial cardiac muscle cell to AV node cell signaling	GO:0086026	0.00117	0.00563	RYR2	1	20	5	85180	http://www.ebi.ac.uk/QuickGO/GTerm?id=GO:0086026
atrial cardiac muscle cell action potential	GO:0086014	0.00117	0.00563	RYR2	1	20	5	85180	http://www.ebi.ac.uk/QuickGO/GTerm?id=GO:0086014
muscle structure development	GO:0061061	0.00119	0.0057	RYR2;NOS1	2	942	5	85180	http://www.ebi.ac.uk/QuickGO/GTerm?id=GO:0061061
cation transport	GO:0006812	0.00123	0.00573	RYR2;NOS1;ATP2C2	3	4348	5	85180	http://www.ebi.ac.uk/QuickGO/GTerm?id=GO:0006812
regulation of guanylate cyclase activity	GO:0031282	0.00123	0.00573	NOS1	1	21	5	85180	http://www.ebi.ac.uk/QuickGO/GTerm?id=GO:0031282
response to epinephrine	GO:0071871	0.00123	0.00573	RYR2	1	21	5	85180	http://www.ebi.ac.uk/QuickGO/GTerm?id=GO:0071871
arginine catabolic process	GO:0006527	0.00123	0.00573	NOS1	1	21	5	85180	http://www.ebi.ac.uk/QuickGO/GTerm?id=GO:0006527
atrial cardiac muscle cell to AV node cell communication	GO:0086066	0.00123	0.00573	RYR2	1	21	5	85180	http://www.ebi.ac.uk/QuickGO/GTerm?id=GO:0086066
axonogenesis	GO:0007409	0.00127	0.00589	LAMC1;COL4A3	2	973	5	85180	http://www.ebi.ac.uk/QuickGO/GTerm?id=GO:0007409
negative regulation of cell proliferation	GO:0008285	0.00129	0.00591	COL4A3;NOS1	2	978	5	85180	http://www.ebi.ac.uk/QuickGO/GTerm?id=GO:0008285
response to caffeine	GO:0031000	0.00129	0.00591	RYR2	1	22	5	85180	http://www.ebi.ac.uk/QuickGO/GTerm?id=GO:0031000
ion transmembrane transport	GO:0034220	0.00131	0.00592	RYR2;NOS1;ATP2C2	3	4440	5	85180	http://www.ebi.ac.uk/QuickGO/GTerm?id=GO:0034220
regulation of ion transmembrane transport	GO:0034765	0.00131	0.00592	RYR2;NOS1	2	986	5	85180	http://www.ebi.ac.uk/QuickGO/GTerm?id=GO:0034765
single-multicellular organism process	GO:0044707	0.00135	0.00605	LAMC1;RYR2;COL4A3;NOS1	4	11221	5	85180	http://www.ebi.ac.uk/QuickGO/GTerm?id=GO:0044707
hemidesmosome assembly	GO:0031581	0.00135	0.00605	LAMC1	1	23	5	85180	http://www.ebi.ac.uk/QuickGO/GTerm?id=GO:0031581
negative regulation of calcium ion transport into cytosol	GO:0010523	0.00141	0.00628	NOS1	1	24	5	85180	http://www.ebi.ac.uk/QuickGO/GTerm?id=GO:0010523
regulation of multicellular organismal process	GO:0051239	0.00143	0.00629	RYR2;COL4A3;NOS1	3	4575	5	85180	http://www.ebi.ac.uk/QuickGO/GTerm?id=GO:0051239
tube morphogenesis	GO:0035239	0.00145	0.00629	RYR2;COL4A3	2	1038	5	85180	http://www.ebi.ac.uk/QuickGO/GTerm?id=GO:0035239
regulation of localization	GO:0032879	0.00146	0.00629	RYR2;NOS1;ATP2C2	3	4614	5	85180	http://www.ebi.ac.uk/QuickGO/GTerm?id=GO:0032879
axon development	GO:0061564	0.00146	0.00629	LAMC1;COL4A3	2	1044	5	85180	http://www.ebi.ac.uk/QuickGO/GTerm?id=GO:0061564
regulation of neurotransmitter uptake	GO:0051580	0.00147	0.00629	NOS1	1	25	5	85180	http://www.ebi.ac.uk/QuickGO/GTerm?id=GO:0051580
response to vitamin E	GO:0033197	0.00147	0.00629	NOS1	1	25	5	85180	http://www.ebi.ac.uk/QuickGO/GTerm?id=GO:0033197
positive regulation of cGMP biosynthetic process	GO:0030828	0.00147	0.00629	NOS1	1	25	5	85180	http://www.ebi.ac.uk/QuickGO/GTerm?id=GO:0030828
positive regulation of sodium ion transmembrane transport	GO:1902307	0.00147	0.00629	NOS1	1	25	5	85180	http://www.ebi.ac.uk/QuickGO/GTerm?id=GO:1902307
manganese ion transport	GO:0006828	0.00153	0.00648	ATP2C2	1	26	5	85180	http://www.ebi.ac.uk/QuickGO/GTerm?id=GO:0006828
serotonin transport	GO:0006837	0.00153	0.00648	NOS1	1	26	5	85180	http://www.ebi.ac.uk/QuickGO/GTerm?id=GO:0006837
positive regulation of cell death	GO:0010942	0.00155	0.00656	COL4A3;NOS1	2	1075	5	85180	http://www.ebi.ac.uk/QuickGO/GTerm?id=GO:0010942
regulation of transmembrane transport	GO:0034762	0.00158	0.00657	RYR2;NOS1	2	1084	5	85180	http://www.ebi.ac.uk/QuickGO/GTerm?id=GO:0034762
regulation of cardiac muscle contraction by regulation of the release of sequestered calcium ion	GO:0010881	0.00158	0.00657	RYR2	1	27	5	85180	http://www.ebi.ac.uk/QuickGO/GTerm?id=GO:0010881
calcium-mediated signaling using intracellular calcium source	GO:0035584	0.00158	0.00657	RYR2	1	27	5	85180	http://www.ebi.ac.uk/QuickGO/GTerm?id=GO:0035584
positive regulation of cGMP metabolic process	GO:0030825	0.00158	0.00657	NOS1	1	27	5	85180	http://www.ebi.ac.uk/QuickGO/GTerm?id=GO:0030825
cell communication by electrical coupling involved in cardiac conduction	GO:0086064	0.00164	0.00675	RYR2	1	28	5	85180	http://www.ebi.ac.uk/QuickGO/GTerm?id=GO:0086064
negative regulation of cytosolic calcium ion concentration	GO:0051481	0.00164	0.00675	NOS1	1	28	5	85180	http://www.ebi.ac.uk/QuickGO/GTerm?id=GO:0051481
regulation of catalytic activity	GO:0050790	0.0017	0.00689	RYR2;COL4A3;NOS1	3	4859	5	85180	http://www.ebi.ac.uk/QuickGO/GTerm?id=GO:0050790
regulation of cGMP biosynthetic process	GO:0030826	0.0017	0.00689	NOS1	1	29	5	85180	http://www.ebi.ac.uk/QuickGO/GTerm?id=GO:0030826
negative regulation of neurotransmitter transport	GO:0051589	0.0017	0.00689	NOS1	1	29	5	85180	http://www.ebi.ac.uk/QuickGO/GTerm?id=GO:0051589
cell morphogenesis involved in neuron differentiation	GO:0048667	0.00172	0.00695	LAMC1;COL4A3	2	1134	5	85180	http://www.ebi.ac.uk/QuickGO/GTerm?id=GO:0048667
positive regulation of vasodilation	GO:0045909	0.00176	0.00703	NOS1	1	30	5	85180	http://www.ebi.ac.uk/QuickGO/GTerm?id=GO:0045909
response to muscle stretch	GO:0035994	0.00176	0.00703	RYR2	1	30	5	85180	http://www.ebi.ac.uk/QuickGO/GTerm?id=GO:0035994
response to nitric oxide	GO:0071731	0.00188	0.00747	NOS1	1	32	5	85180	http://www.ebi.ac.uk/QuickGO/GTerm?id=GO:0071731
regulation of ryanodine-sensitive calcium-release channel activity	GO:0060314	0.00194	0.00753	NOS1	1	33	5	85180	http://www.ebi.ac.uk/QuickGO/GTerm?id=GO:0060314
cell-cell signaling involved in cardiac conduction	GO:0086019	0.00194	0.00753	RYR2	1	33	5	85180	http://www.ebi.ac.uk/QuickGO/GTerm?id=GO:0086019
adenylate cyclase-activating adrenergic receptor signaling pathway	GO:0071880	0.00194	0.00753	NOS1	1	33	5	85180	http://www.ebi.ac.uk/QuickGO/GTerm?id=GO:0071880
positive regulation of long-term synaptic potentiation	GO:1900273	0.00194	0.00753	NOS1	1	33	5	85180	http://www.ebi.ac.uk/QuickGO/GTerm?id=GO:1900273
neurotransmitter reuptake	GO:0098810	0.00194	0.00753	NOS1	1	33	5	85180	http://www.ebi.ac.uk/QuickGO/GTerm?id=GO:0098810
regulation of cardiac muscle cell action potential	GO:0098901	0.00199	0.00762	RYR2	1	34	5	85180	http://www.ebi.ac.uk/QuickGO/GTerm?id=GO:0098901
regulation of cardiac muscle contraction by calcium ion signaling	GO:0010882	0.00199	0.00762	RYR2	1	34	5	85180	http://www.ebi.ac.uk/QuickGO/GTerm?id=GO:0010882
behavioral response to cocaine	GO:0048148	0.00199	0.00762	NOS1	1	34	5	85180	http://www.ebi.ac.uk/QuickGO/GTerm?id=GO:0048148
negative regulation of heart contraction	GO:0045822	0.00199	0.00762	NOS1	1	34	5	85180	http://www.ebi.ac.uk/QuickGO/GTerm?id=GO:0045822
neuron projection morphogenesis	GO:0048812	0.00204	0.00775	LAMC1;COL4A3	2	1234	5	85180	http://www.ebi.ac.uk/QuickGO/GTerm?id=GO:0048812
cellular response to growth factor stimulus	GO:0071363	0.00209	0.00787	RYR2;NOS1	2	1249	5	85180	http://www.ebi.ac.uk/QuickGO/GTerm?id=GO:0071363
positive regulation of cAMP-mediated signaling	GO:0043950	0.00211	0.00787	NOS1	1	36	5	85180	http://www.ebi.ac.uk/QuickGO/GTerm?id=GO:0043950
positive regulation of histone acetylation	GO:0035066	0.00211	0.00787	NOS1	1	36	5	85180	http://www.ebi.ac.uk/QuickGO/GTerm?id=GO:0035066
positive regulation of heart rate	GO:0010460	0.00211	0.00787	RYR2	1	36	5	85180	http://www.ebi.ac.uk/QuickGO/GTerm?id=GO:0010460
basement membrane organization	GO:0071711	0.00211	0.00787	LAMC1	1	36	5	85180	http://www.ebi.ac.uk/QuickGO/GTerm?id=GO:0071711
cellular component disassembly	GO:0022411	0.00214	0.00792	LAMC1;COL4A3	2	1264	5	85180	http://www.ebi.ac.uk/QuickGO/GTerm?id=GO:0022411
regulation of cGMP metabolic process	GO:0030823	0.00217	0.00795	NOS1	1	37	5	85180	http://www.ebi.ac.uk/QuickGO/GTerm?id=GO:0030823
response to muscle activity	GO:0014850	0.00217	0.00795	RYR2	1	37	5	85180	http://www.ebi.ac.uk/QuickGO/GTerm?id=GO:0014850
regulation of release of sequestered calcium ion into cytosol by sarcoplasmic reticulum	GO:0010880	0.00217	0.00795	RYR2	1	37	5	85180	http://www.ebi.ac.uk/QuickGO/GTerm?id=GO:0010880
response to growth factor	GO:0070848	0.00221	0.00806	RYR2;NOS1	2	1286	5	85180	http://www.ebi.ac.uk/QuickGO/GTerm?id=GO:0070848
nitric oxide mediated signal transduction	GO:0007263	0.00223	0.00807	NOS1	1	38	5	85180	http://www.ebi.ac.uk/QuickGO/GTerm?id=GO:0007263
cell communication by electrical coupling	GO:0010644	0.00223	0.00807	RYR2	1	38	5	85180	http://www.ebi.ac.uk/QuickGO/GTerm?id=GO:0010644
response to drug	GO:0042493	0.00227	0.00817	RYR2;NOS1	2	1303	5	85180	http://www.ebi.ac.uk/QuickGO/GTerm?id=GO:0042493
positive regulation of peptidyl-lysine acetylation	GO:2000758	0.00229	0.00818	NOS1	1	39	5	85180	http://www.ebi.ac.uk/QuickGO/GTerm?id=GO:2000758
ventricular cardiac muscle cell action potential	GO:0086005	0.00229	0.00818	RYR2	1	39	5	85180	http://www.ebi.ac.uk/QuickGO/GTerm?id=GO:0086005
chemotaxis	GO:0006935	0.00231	0.0082	LAMC1;COL4A3	2	1315	5	85180	http://www.ebi.ac.uk/QuickGO/GTerm?id=GO:0006935
taxis	GO:0042330	0.00232	0.0082	LAMC1;COL4A3	2	1319	5	85180	http://www.ebi.ac.uk/QuickGO/GTerm?id=GO:0042330
tube development	GO:0035295	0.00233	0.0082	RYR2;COL4A3	2	1322	5	85180	http://www.ebi.ac.uk/QuickGO/GTerm?id=GO:0035295
positive regulation of G-protein coupled receptor protein signaling pathway	GO:0045745	0.00235	0.0082	NOS1	1	40	5	85180	http://www.ebi.ac.uk/QuickGO/GTerm?id=GO:0045745
response to lead ion	GO:0010288	0.00235	0.0082	NOS1	1	40	5	85180	http://www.ebi.ac.uk/QuickGO/GTerm?id=GO:0010288
cardiovascular system development	GO:0072358	0.00235	0.0082	RYR2;COL4A3	2	1327	5	85180	http://www.ebi.ac.uk/QuickGO/GTerm?id=GO:0072358
response to organic substance	GO:0010033	0.00238	0.00829	RYR2;COL4A3;NOS1	3	5459	5	85180	http://www.ebi.ac.uk/QuickGO/GTerm?id=GO:0010033
cellular response to catecholamine stimulus	GO:0071870	0.0024	0.00833	RYR2	1	41	5	85180	http://www.ebi.ac.uk/QuickGO/GTerm?id=GO:0071870
cellular response to monoamine stimulus	GO:0071868	0.00246	0.00843	RYR2	1	42	5	85180	http://www.ebi.ac.uk/QuickGO/GTerm?id=GO:0071868
adrenergic receptor signaling pathway	GO:0071875	0.00246	0.00843	NOS1	1	42	5	85180	http://www.ebi.ac.uk/QuickGO/GTerm?id=GO:0071875
release of sequestered calcium ion into cytosol by sarcoplasmic reticulum	GO:0014808	0.00246	0.00843	RYR2	1	42	5	85180	http://www.ebi.ac.uk/QuickGO/GTerm?id=GO:0014808
negative regulation of potassium ion transport	GO:0043267	0.00252	0.00856	NOS1	1	43	5	85180	http://www.ebi.ac.uk/QuickGO/GTerm?id=GO:0043267
calcium ion transport from endoplasmic reticulum to cytosol	GO:1903514	0.00252	0.00856	RYR2	1	43	5	85180	http://www.ebi.ac.uk/QuickGO/GTerm?id=GO:1903514
protein localization	GO:0008104	0.00257	0.0087	RYR2;NOS1;ATP2C2	3	5603	5	85180	http://www.ebi.ac.uk/QuickGO/GTerm?id=GO:0008104
regulation of vasodilation	GO:0042312	0.00258	0.0087	NOS1	1	44	5	85180	http://www.ebi.ac.uk/QuickGO/GTerm?id=GO:0042312
negative regulation of catalytic activity	GO:0043086	0.00264	0.00887	COL4A3;NOS1	2	1408	5	85180	http://www.ebi.ac.uk/QuickGO/GTerm?id=GO:0043086
cell morphogenesis involved in differentiation	GO:0000904	0.00266	0.00888	LAMC1;COL4A3	2	1412	5	85180	http://www.ebi.ac.uk/QuickGO/GTerm?id=GO:0000904
exogenous drug catabolic process	GO:0042738	0.00276	0.00918	NOS1	1	47	5	85180	http://www.ebi.ac.uk/QuickGO/GTerm?id=GO:0042738
response to catecholamine	GO:0071869	0.00281	0.00927	RYR2	1	48	5	85180	http://www.ebi.ac.uk/QuickGO/GTerm?id=GO:0071869
positive regulation of protein acetylation	GO:1901985	0.00281	0.00927	NOS1	1	48	5	85180	http://www.ebi.ac.uk/QuickGO/GTerm?id=GO:1901985
negative regulation of anion transport	GO:1903792	0.00281	0.00927	NOS1	1	48	5	85180	http://www.ebi.ac.uk/QuickGO/GTerm?id=GO:1903792
positive regulation of sodium ion transport	GO:0010765	0.00293	0.00959	NOS1	1	50	5	85180	http://www.ebi.ac.uk/QuickGO/GTerm?id=GO:0010765
response to monoamine	GO:0071867	0.00293	0.00959	RYR2	1	50	5	85180	http://www.ebi.ac.uk/QuickGO/GTerm?id=GO:0071867
negative regulation of blood circulation	GO:1903523	0.00299	0.00974	NOS1	1	51	5	85180	http://www.ebi.ac.uk/QuickGO/GTerm?id=GO:1903523
animal organ morphogenesis	GO:0009887	0.003	0.00975	LAMC1;RYR2	2	1503	5	85180	http://www.ebi.ac.uk/QuickGO/GTerm?id=GO:0009887
sarcoplasmic reticulum calcium ion transport	GO:0070296	0.00305	0.00985	RYR2	1	52	5	85180	http://www.ebi.ac.uk/QuickGO/GTerm?id=GO:0070296
ion transport	GO:0006811	0.00306	0.00985	RYR2;NOS1;ATP2C2	3	5948	5	85180	http://www.ebi.ac.uk/QuickGO/GTerm?id=GO:0006811
glutamine family amino acid catabolic process	GO:0009065	0.00317	0.0101	NOS1	1	54	5	85180	http://www.ebi.ac.uk/QuickGO/GTerm?id=GO:0009065
neurotransmitter uptake	GO:0001504	0.00317	0.0101	NOS1	1	54	5	85180	http://www.ebi.ac.uk/QuickGO/GTerm?id=GO:0001504
cytosolic transport	GO:0016482	0.00318	0.0101	RYR2;NOS1	2	1548	5	85180	http://www.ebi.ac.uk/QuickGO/GTerm?id=GO:0016482
circulatory system development	GO:0072359	0.0032	0.0102	RYR2;COL4A3	2	1552	5	85180	http://www.ebi.ac.uk/QuickGO/GTerm?id=GO:0072359
positive regulation of heart contraction	GO:0045823	0.00322	0.0102	RYR2	1	55	5	85180	http://www.ebi.ac.uk/QuickGO/GTerm?id=GO:0045823
collagen-activated tyrosine kinase receptor signaling pathway	GO:0038063	0.00328	0.0103	COL4A3	1	56	5	85180	http://www.ebi.ac.uk/QuickGO/GTerm?id=GO:0038063
peptidyl-cysteine modification	GO:0018198	0.00328	0.0103	NOS1	1	56	5	85180	http://www.ebi.ac.uk/QuickGO/GTerm?id=GO:0018198
cGMP biosynthetic process	GO:0006182	0.00328	0.0103	NOS1	1	56	5	85180	http://www.ebi.ac.uk/QuickGO/GTerm?id=GO:0006182
negative regulation of insulin secretion	GO:0046676	0.00334	0.0104	NOS1	1	57	5	85180	http://www.ebi.ac.uk/QuickGO/GTerm?id=GO:0046676
ventricular cardiac muscle tissue morphogenesis	GO:0055010	0.00334	0.0104	RYR2	1	57	5	85180	http://www.ebi.ac.uk/QuickGO/GTerm?id=GO:0055010
cardiac muscle cell action potential involved in contraction	GO:0086002	0.00334	0.0104	RYR2	1	57	5	85180	http://www.ebi.ac.uk/QuickGO/GTerm?id=GO:0086002
response to organic cyclic compound	GO:0014070	0.00338	0.0104	RYR2;NOS1	2	1596	5	85180	http://www.ebi.ac.uk/QuickGO/GTerm?id=GO:0014070
transmembrane transport	GO:0055085	0.00341	0.0105	RYR2;NOS1;ATP2C2	3	6175	5	85180	http://www.ebi.ac.uk/QuickGO/GTerm?id=GO:0055085
regulation of sensory perception of pain	GO:0051930	0.00346	0.0106	NOS1	1	59	5	85180	http://www.ebi.ac.uk/QuickGO/GTerm?id=GO:0051930
cell communication involved in cardiac conduction	GO:0086065	0.00352	0.0106	RYR2	1	60	5	85180	http://www.ebi.ac.uk/QuickGO/GTerm?id=GO:0086065
collagen-activated signaling pathway	GO:0038065	0.00352	0.0106	COL4A3	1	60	5	85180	http://www.ebi.ac.uk/QuickGO/GTerm?id=GO:0038065
positive regulation of blood vessel diameter	GO:0097755	0.00352	0.0106	NOS1	1	60	5	85180	http://www.ebi.ac.uk/QuickGO/GTerm?id=GO:0097755
regulation of sensory perception	GO:0051931	0.00352	0.0106	NOS1	1	60	5	85180	http://www.ebi.ac.uk/QuickGO/GTerm?id=GO:0051931
cell projection morphogenesis	GO:0048858	0.00353	0.0106	LAMC1;COL4A3	2	1631	5	85180	http://www.ebi.ac.uk/QuickGO/GTerm?id=GO:0048858
negative regulation of multicellular organismal process	GO:0051241	0.00354	0.0106	COL4A3;NOS1	2	1634	5	85180	http://www.ebi.ac.uk/QuickGO/GTerm?id=GO:0051241
regulation of molecular function	GO:0065009	0.00357	0.0106	RYR2;COL4A3;NOS1	3	6275	5	85180	http://www.ebi.ac.uk/QuickGO/GTerm?id=GO:0065009
regulation of long-term synaptic potentiation	GO:1900271	0.00358	0.0106	NOS1	1	61	5	85180	http://www.ebi.ac.uk/QuickGO/GTerm?id=GO:1900271
cellular response to alkaloid	GO:0071312	0.00358	0.0106	RYR2	1	61	5	85180	http://www.ebi.ac.uk/QuickGO/GTerm?id=GO:0071312
response to organonitrogen compound	GO:0010243	0.0036	0.0106	RYR2;NOS1	2	1648	5	85180	http://www.ebi.ac.uk/QuickGO/GTerm?id=GO:0010243
sensory perception	GO:0007600	0.0036	0.0106	COL4A3;NOS1	2	1648	5	85180	http://www.ebi.ac.uk/QuickGO/GTerm?id=GO:0007600
cell part morphogenesis	GO:0032990	0.00363	0.0107	LAMC1;COL4A3	2	1656	5	85180	http://www.ebi.ac.uk/QuickGO/GTerm?id=GO:0032990
regulation of cAMP-mediated signaling	GO:0043949	0.00369	0.0108	NOS1	1	63	5	85180	http://www.ebi.ac.uk/QuickGO/GTerm?id=GO:0043949
regulation of cardiac muscle cell contraction	GO:0086004	0.00369	0.0108	RYR2	1	63	5	85180	http://www.ebi.ac.uk/QuickGO/GTerm?id=GO:0086004
regulation of action potential	GO:0098900	0.00375	0.0109	RYR2	1	64	5	85180	http://www.ebi.ac.uk/QuickGO/GTerm?id=GO:0098900
endothelial cell apoptotic process	GO:0072577	0.00381	0.011	COL4A3	1	65	5	85180	http://www.ebi.ac.uk/QuickGO/GTerm?id=GO:0072577
positive regulation of calcium ion transmembrane transporter activity	GO:1901021	0.00381	0.011	RYR2	1	65	5	85180	http://www.ebi.ac.uk/QuickGO/GTerm?id=GO:1901021
extracellular matrix assembly	GO:0085029	0.00387	0.0112	LAMC1	1	66	5	85180	http://www.ebi.ac.uk/QuickGO/GTerm?id=GO:0085029
positive regulation of calcium ion import	GO:0090280	0.00399	0.0115	ATP2C2	1	68	5	85180	http://www.ebi.ac.uk/QuickGO/GTerm?id=GO:0090280
ventricular cardiac muscle tissue development	GO:0003229	0.00404	0.0115	RYR2	1	69	5	85180	http://www.ebi.ac.uk/QuickGO/GTerm?id=GO:0003229
regulation of actin filament-based movement	GO:1903115	0.00404	0.0115	RYR2	1	69	5	85180	http://www.ebi.ac.uk/QuickGO/GTerm?id=GO:1903115
phagosome maturation	GO:0090382	0.00404	0.0115	NOS1	1	69	5	85180	http://www.ebi.ac.uk/QuickGO/GTerm?id=GO:0090382
positive regulation of metabolic process	GO:0009893	0.00404	0.0115	RYR2;COL4A3;NOS1	3	6554	5	85180	http://www.ebi.ac.uk/QuickGO/GTerm?id=GO:0009893
negative regulation of peptide hormone secretion	GO:0090278	0.0041	0.0116	NOS1	1	70	5	85180	http://www.ebi.ac.uk/QuickGO/GTerm?id=GO:0090278
neuron projection development	GO:0031175	0.0041	0.0116	LAMC1;COL4A3	2	1762	5	85180	http://www.ebi.ac.uk/QuickGO/GTerm?id=GO:0031175
epithelium development	GO:0060429	0.00417	0.0117	RYR2;ATP2C2	2	1777	5	85180	http://www.ebi.ac.uk/QuickGO/GTerm?id=GO:0060429
macromolecule localization	GO:0033036	0.0042	0.0118	RYR2;NOS1;ATP2C2	3	6638	5	85180	http://www.ebi.ac.uk/QuickGO/GTerm?id=GO:0033036
vasodilation	GO:0042311	0.00422	0.0118	NOS1	1	72	5	85180	http://www.ebi.ac.uk/QuickGO/GTerm?id=GO:0042311
endoplasmic reticulum to cytosol transport	GO:1903513	0.00422	0.0118	RYR2	1	72	5	85180	http://www.ebi.ac.uk/QuickGO/GTerm?id=GO:1903513
myoblast fusion	GO:0007520	0.00428	0.0118	NOS1	1	73	5	85180	http://www.ebi.ac.uk/QuickGO/GTerm?id=GO:0007520
cGMP metabolic process	GO:0046068	0.00428	0.0118	NOS1	1	73	5	85180	http://www.ebi.ac.uk/QuickGO/GTerm?id=GO:0046068
extracellular matrix organization	GO:0030198	0.00429	0.0118	LAMC1;COL4A3	2	1802	5	85180	http://www.ebi.ac.uk/QuickGO/GTerm?id=GO:0030198
response to nitrogen compound	GO:1901698	0.00439	0.0121	RYR2;NOS1	2	1824	5	85180	http://www.ebi.ac.uk/QuickGO/GTerm?id=GO:1901698
negative regulation of blood pressure	GO:0045776	0.00439	0.0121	NOS1	1	75	5	85180	http://www.ebi.ac.uk/QuickGO/GTerm?id=GO:0045776
negative regulation of molecular function	GO:0044092	0.00441	0.0121	COL4A3;NOS1	2	1829	5	85180	http://www.ebi.ac.uk/QuickGO/GTerm?id=GO:0044092
positive regulation of ATPase activity	GO:0032781	0.00445	0.0121	RYR2	1	76	5	85180	http://www.ebi.ac.uk/QuickGO/GTerm?id=GO:0032781
arginine metabolic process	GO:0006525	0.00445	0.0121	NOS1	1	76	5	85180	http://www.ebi.ac.uk/QuickGO/GTerm?id=GO:0006525
cell-cell fusion	GO:0140253	0.00445	0.0121	NOS1	1	76	5	85180	http://www.ebi.ac.uk/QuickGO/GTerm?id=GO:0140253
cardiac muscle cell action potential	GO:0086001	0.00451	0.0122	RYR2	1	77	5	85180	http://www.ebi.ac.uk/QuickGO/GTerm?id=GO:0086001
extracellular structure organization	GO:0043062	0.00453	0.0122	LAMC1;COL4A3	2	1854	5	85180	http://www.ebi.ac.uk/QuickGO/GTerm?id=GO:0043062
cell differentiation	GO:0030154	0.00472	0.0127	LAMC1;COL4A3;NOS1	3	6917	5	85180	http://www.ebi.ac.uk/QuickGO/GTerm?id=GO:0030154
cardiac muscle tissue morphogenesis	GO:0055008	0.00475	0.0127	RYR2	1	81	5	85180	http://www.ebi.ac.uk/QuickGO/GTerm?id=GO:0055008
cardiac muscle cell contraction	GO:0086003	0.00486	0.0129	RYR2	1	83	5	85180	http://www.ebi.ac.uk/QuickGO/GTerm?id=GO:0086003
response to nicotine	GO:0035094	0.00486	0.0129	NOS1	1	83	5	85180	http://www.ebi.ac.uk/QuickGO/GTerm?id=GO:0035094
glomerulus development	GO:0032835	0.00486	0.0129	COL4A3	1	83	5	85180	http://www.ebi.ac.uk/QuickGO/GTerm?id=GO:0032835
response to abiotic stimulus	GO:0009628	0.00489	0.0129	RYR2;NOS1	2	1928	5	85180	http://www.ebi.ac.uk/QuickGO/GTerm?id=GO:0009628
embryonic heart tube morphogenesis	GO:0003143	0.00492	0.0129	RYR2	1	84	5	85180	http://www.ebi.ac.uk/QuickGO/GTerm?id=GO:0003143
cardiac ventricle morphogenesis	GO:0003208	0.00492	0.0129	RYR2	1	84	5	85180	http://www.ebi.ac.uk/QuickGO/GTerm?id=GO:0003208
positive regulation of chromatin modification	GO:1903310	0.00492	0.0129	NOS1	1	84	5	85180	http://www.ebi.ac.uk/QuickGO/GTerm?id=GO:1903310
positive regulation of hydrolase activity	GO:0051345	0.00497	0.013	RYR2;COL4A3	2	1944	5	85180	http://www.ebi.ac.uk/QuickGO/GTerm?id=GO:0051345
anatomical structure formation involved in morphogenesis	GO:0048646	0.00506	0.0132	COL4A3;NOS1	2	1962	5	85180	http://www.ebi.ac.uk/QuickGO/GTerm?id=GO:0048646
cellular localization	GO:0051641	0.00508	0.0132	RYR2;NOS1;ATP2C2	3	7093	5	85180	http://www.ebi.ac.uk/QuickGO/GTerm?id=GO:0051641
response to cocaine	GO:0042220	0.00515	0.0133	NOS1	1	88	5	85180	http://www.ebi.ac.uk/QuickGO/GTerm?id=GO:0042220
regulation of histone acetylation	GO:0035065	0.00539	0.0139	NOS1	1	92	5	85180	http://www.ebi.ac.uk/QuickGO/GTerm?id=GO:0035065
negative regulation of calcium ion transport	GO:0051926	0.00545	0.014	NOS1	1	93	5	85180	http://www.ebi.ac.uk/QuickGO/GTerm?id=GO:0051926
muscle tissue morphogenesis	GO:0060415	0.00545	0.014	RYR2	1	93	5	85180	http://www.ebi.ac.uk/QuickGO/GTerm?id=GO:0060415
neuron development	GO:0048666	0.00546	0.014	LAMC1;COL4A3	2	2039	5	85180	http://www.ebi.ac.uk/QuickGO/GTerm?id=GO:0048666
regulation of sodium ion transmembrane transport	GO:1902305	0.00556	0.0142	NOS1	1	95	5	85180	http://www.ebi.ac.uk/QuickGO/GTerm?id=GO:1902305
collagen catabolic process	GO:0030574	0.00568	0.0145	COL4A3	1	97	5	85180	http://www.ebi.ac.uk/QuickGO/GTerm?id=GO:0030574
multicellular organismal catabolic process	GO:0044243	0.00574	0.0146	COL4A3	1	98	5	85180	http://www.ebi.ac.uk/QuickGO/GTerm?id=GO:0044243
endoderm development	GO:0007492	0.0058	0.0146	LAMC1	1	99	5	85180	http://www.ebi.ac.uk/QuickGO/GTerm?id=GO:0007492
regulation of peptidyl-lysine acetylation	GO:2000756	0.0058	0.0146	NOS1	1	99	5	85180	http://www.ebi.ac.uk/QuickGO/GTerm?id=GO:2000756
positive regulation of calcium ion transmembrane transport	GO:1904427	0.00586	0.0146	RYR2	1	100	5	85180	http://www.ebi.ac.uk/QuickGO/GTerm?id=GO:1904427
cellular response to mechanical stimulus	GO:0071260	0.00586	0.0146	NOS1	1	100	5	85180	http://www.ebi.ac.uk/QuickGO/GTerm?id=GO:0071260
syncytium formation by plasma membrane fusion	GO:0000768	0.00586	0.0146	NOS1	1	100	5	85180	http://www.ebi.ac.uk/QuickGO/GTerm?id=GO:0000768
muscle organ morphogenesis	GO:0048644	0.00591	0.0147	RYR2	1	101	5	85180	http://www.ebi.ac.uk/QuickGO/GTerm?id=GO:0048644
negative regulation of hormone secretion	GO:0046888	0.00591	0.0147	NOS1	1	101	5	85180	http://www.ebi.ac.uk/QuickGO/GTerm?id=GO:0046888
mammary gland epithelium development	GO:0061180	0.00597	0.0148	ATP2C2	1	102	5	85180	http://www.ebi.ac.uk/QuickGO/GTerm?id=GO:0061180
syncytium formation	GO:0006949	0.00597	0.0148	NOS1	1	102	5	85180	http://www.ebi.ac.uk/QuickGO/GTerm?id=GO:0006949
embryonic heart tube development	GO:0035050	0.00603	0.0149	RYR2	1	103	5	85180	http://www.ebi.ac.uk/QuickGO/GTerm?id=GO:0035050
enzyme linked receptor protein signaling pathway	GO:0007167	0.00607	0.0149	RYR2;COL4A3	2	2153	5	85180	http://www.ebi.ac.uk/QuickGO/GTerm?id=GO:0007167
regulation of ATPase activity	GO:0043462	0.00632	0.0154	RYR2	1	108	5	85180	http://www.ebi.ac.uk/QuickGO/GTerm?id=GO:0043462
regulation of biological quality	GO:0065008	0.00635	0.0154	RYR2;NOS1;ATP2C2	3	7672	5	85180	http://www.ebi.ac.uk/QuickGO/GTerm?id=GO:0065008
regulation of protein acetylation	GO:1901983	0.00638	0.0154	NOS1	1	109	5	85180	http://www.ebi.ac.uk/QuickGO/GTerm?id=GO:1901983
positive regulation of chromatin organization	GO:1905269	0.00638	0.0154	NOS1	1	109	5	85180	http://www.ebi.ac.uk/QuickGO/GTerm?id=GO:1905269
cardiac muscle hypertrophy	GO:0003300	0.00638	0.0154	RYR2	1	109	5	85180	http://www.ebi.ac.uk/QuickGO/GTerm?id=GO:0003300
regulation of cellular localization	GO:0060341	0.00639	0.0154	RYR2;NOS1	2	2210	5	85180	http://www.ebi.ac.uk/QuickGO/GTerm?id=GO:0060341
negative regulation of synaptic transmission	GO:0050805	0.00644	0.0155	NOS1	1	110	5	85180	http://www.ebi.ac.uk/QuickGO/GTerm?id=GO:0050805
regulation of biological process	GO:0050789	0.00648	0.0156	LAMC1;RYR2;COL4A3;NOS1;ATP2C2	5	31090	5	85180	http://www.ebi.ac.uk/QuickGO/GTerm?id=GO:0050789
cellular developmental process	GO:0048869	0.00649	0.0156	LAMC1;COL4A3;NOS1	3	7731	5	85180	http://www.ebi.ac.uk/QuickGO/GTerm?id=GO:0048869
regulation of vasoconstriction	GO:0019229	0.00662	0.0158	NOS1	1	113	5	85180	http://www.ebi.ac.uk/QuickGO/GTerm?id=GO:0019229
nitric oxide biosynthetic process	GO:0006809	0.00662	0.0158	NOS1	1	113	5	85180	http://www.ebi.ac.uk/QuickGO/GTerm?id=GO:0006809
negative regulation of cellular process	GO:0048523	0.00664	0.0158	RYR2;COL4A3;NOS1	3	7793	5	85180	http://www.ebi.ac.uk/QuickGO/GTerm?id=GO:0048523
striated muscle hypertrophy	GO:0014897	0.00667	0.0158	RYR2	1	114	5	85180	http://www.ebi.ac.uk/QuickGO/GTerm?id=GO:0014897
muscle hypertrophy	GO:0014896	0.00685	0.0162	RYR2	1	117	5	85180	http://www.ebi.ac.uk/QuickGO/GTerm?id=GO:0014896
positive regulation of cyclase activity	GO:0031281	0.00691	0.0163	NOS1	1	118	5	85180	http://www.ebi.ac.uk/QuickGO/GTerm?id=GO:0031281
vasoconstriction	GO:0042310	0.00697	0.0163	NOS1	1	119	5	85180	http://www.ebi.ac.uk/QuickGO/GTerm?id=GO:0042310
positive regulation of lyase activity	GO:0051349	0.00697	0.0163	NOS1	1	119	5	85180	http://www.ebi.ac.uk/QuickGO/GTerm?id=GO:0051349
neurological system process	GO:0050877	0.00697	0.0163	COL4A3;NOS1	2	2311	5	85180	http://www.ebi.ac.uk/QuickGO/GTerm?id=GO:0050877
multicellular organismal response to stress	GO:0033555	0.00702	0.0164	NOS1	1	120	5	85180	http://www.ebi.ac.uk/QuickGO/GTerm?id=GO:0033555
substrate adhesion-dependent cell spreading	GO:0034446	0.00708	0.0165	LAMC1	1	121	5	85180	http://www.ebi.ac.uk/QuickGO/GTerm?id=GO:0034446
cell-substrate junction assembly	GO:0007044	0.00714	0.0166	LAMC1	1	122	5	85180	http://www.ebi.ac.uk/QuickGO/GTerm?id=GO:0007044
negative regulation of cytoplasmic transport	GO:1903650	0.00726	0.0168	NOS1	1	124	5	85180	http://www.ebi.ac.uk/QuickGO/GTerm?id=GO:1903650
regulation of heart rate	GO:0002027	0.00726	0.0168	RYR2	1	124	5	85180	http://www.ebi.ac.uk/QuickGO/GTerm?id=GO:0002027
positive regulation of histone modification	GO:0031058	0.00732	0.0169	NOS1	1	125	5	85180	http://www.ebi.ac.uk/QuickGO/GTerm?id=GO:0031058
long-term synaptic potentiation	GO:0060291	0.00737	0.0169	NOS1	1	126	5	85180	http://www.ebi.ac.uk/QuickGO/GTerm?id=GO:0060291
regulation of calcium-mediated signaling	GO:0050848	0.00737	0.0169	NOS1	1	126	5	85180	http://www.ebi.ac.uk/QuickGO/GTerm?id=GO:0050848
positive regulation of multicellular organismal process	GO:0051240	0.00738	0.0169	RYR2;NOS1	2	2381	5	85180	http://www.ebi.ac.uk/QuickGO/GTerm?id=GO:0051240
neurotransmitter biosynthetic process	GO:0042136	0.00749	0.017	NOS1	1	128	5	85180	http://www.ebi.ac.uk/QuickGO/GTerm?id=GO:0042136
nitric oxide metabolic process	GO:0046209	0.00749	0.017	NOS1	1	128	5	85180	http://www.ebi.ac.uk/QuickGO/GTerm?id=GO:0046209
single-organism catabolic process	GO:0044712	0.00759	0.0172	COL4A3;NOS1	2	2415	5	85180	http://www.ebi.ac.uk/QuickGO/GTerm?id=GO:0044712
positive regulation of peptidyl-serine phosphorylation	GO:0033138	0.00761	0.0172	NOS1	1	130	5	85180	http://www.ebi.ac.uk/QuickGO/GTerm?id=GO:0033138
positive regulation of cellular protein metabolic process	GO:0032270	0.00764	0.0173	COL4A3;NOS1	2	2424	5	85180	http://www.ebi.ac.uk/QuickGO/GTerm?id=GO:0032270
regulation of sodium ion transport	GO:0002028	0.00778	0.0175	NOS1	1	133	5	85180	http://www.ebi.ac.uk/QuickGO/GTerm?id=GO:0002028
actin-mediated cell contraction	GO:0070252	0.00778	0.0175	RYR2	1	133	5	85180	http://www.ebi.ac.uk/QuickGO/GTerm?id=GO:0070252
monoamine transport	GO:0015844	0.0079	0.0177	NOS1	1	135	5	85180	http://www.ebi.ac.uk/QuickGO/GTerm?id=GO:0015844
localization	GO:0051179	0.00791	0.0177	LAMC1;RYR2;NOS1;ATP2C2	4	17782	5	85180	http://www.ebi.ac.uk/QuickGO/GTerm?id=GO:0051179
cell morphogenesis	GO:0000902	0.00794	0.0177	LAMC1;COL4A3	2	2472	5	85180	http://www.ebi.ac.uk/QuickGO/GTerm?id=GO:0000902
activation of cysteine-type endopeptidase activity	GO:0097202	0.00813	0.0181	COL4A3	1	139	5	85180	http://www.ebi.ac.uk/QuickGO/GTerm?id=GO:0097202
regulation of potassium ion transport	GO:0043266	0.00819	0.0182	NOS1	1	140	5	85180	http://www.ebi.ac.uk/QuickGO/GTerm?id=GO:0043266
neuron differentiation	GO:0030182	0.00829	0.0183	LAMC1;COL4A3	2	2527	5	85180	http://www.ebi.ac.uk/QuickGO/GTerm?id=GO:0030182
reactive nitrogen species metabolic process	GO:2001057	0.00831	0.0183	NOS1	1	142	5	85180	http://www.ebi.ac.uk/QuickGO/GTerm?id=GO:2001057
cell projection organization	GO:0030030	0.00834	0.0184	LAMC1;COL4A3	2	2535	5	85180	http://www.ebi.ac.uk/QuickGO/GTerm?id=GO:0030030
positive regulation of neuron death	GO:1901216	0.00837	0.0184	NOS1	1	143	5	85180	http://www.ebi.ac.uk/QuickGO/GTerm?id=GO:1901216
positive regulation of protein metabolic process	GO:0051247	0.00847	0.0186	COL4A3;NOS1	2	2556	5	85180	http://www.ebi.ac.uk/QuickGO/GTerm?id=GO:0051247
negative regulation of G-protein coupled receptor protein signaling pathway	GO:0045744	0.00854	0.0187	NOS1	1	146	5	85180	http://www.ebi.ac.uk/QuickGO/GTerm?id=GO:0045744
positive regulation of ion transmembrane transporter activity	GO:0032414	0.0086	0.0187	RYR2	1	147	5	85180	http://www.ebi.ac.uk/QuickGO/GTerm?id=GO:0032414
positive regulation of cyclic nucleotide biosynthetic process	GO:0030804	0.00883	0.0192	NOS1	1	151	5	85180	http://www.ebi.ac.uk/QuickGO/GTerm?id=GO:0030804
biological regulation	GO:0065007	0.00885	0.0192	LAMC1;RYR2;COL4A3;NOS1;ATP2C2	5	33094	5	85180	http://www.ebi.ac.uk/QuickGO/GTerm?id=GO:0065007
negative regulation of angiogenesis	GO:0016525	0.00889	0.0192	COL4A3	1	152	5	85180	http://www.ebi.ac.uk/QuickGO/GTerm?id=GO:0016525
cellular component morphogenesis	GO:0032989	0.00894	0.0193	LAMC1;COL4A3	2	2627	5	85180	http://www.ebi.ac.uk/QuickGO/GTerm?id=GO:0032989
cardiac ventricle development	GO:0003231	0.00895	0.0193	RYR2	1	153	5	85180	http://www.ebi.ac.uk/QuickGO/GTerm?id=GO:0003231
negative regulation of blood vessel morphogenesis	GO:2000181	0.00901	0.0193	COL4A3	1	154	5	85180	http://www.ebi.ac.uk/QuickGO/GTerm?id=GO:2000181
negative regulation of biological process	GO:0048519	0.00902	0.0193	RYR2;COL4A3;NOS1	3	8677	5	85180	http://www.ebi.ac.uk/QuickGO/GTerm?id=GO:0048519
ATP hydrolysis coupled cation transmembrane transport	GO:0099132	0.00912	0.0195	ATP2C2	1	156	5	85180	http://www.ebi.ac.uk/QuickGO/GTerm?id=GO:0099132
sensory perception of pain	GO:0019233	0.00918	0.0195	NOS1	1	157	5	85180	http://www.ebi.ac.uk/QuickGO/GTerm?id=GO:0019233
positive regulation of small molecule metabolic process	GO:0062013	0.00918	0.0195	NOS1	1	157	5	85180	http://www.ebi.ac.uk/QuickGO/GTerm?id=GO:0062013
positive regulation of transporter activity	GO:0032411	0.00924	0.0196	RYR2	1	158	5	85180	http://www.ebi.ac.uk/QuickGO/GTerm?id=GO:0032411
regulation of blood vessel diameter	GO:0097746	0.0093	0.0196	NOS1	1	159	5	85180	http://www.ebi.ac.uk/QuickGO/GTerm?id=GO:0097746
regulation of tube diameter	GO:0035296	0.0093	0.0196	NOS1	1	159	5	85180	http://www.ebi.ac.uk/QuickGO/GTerm?id=GO:0035296
activation of cysteine-type endopeptidase activity involved in apoptotic process	GO:0006919	0.00936	0.0197	COL4A3	1	160	5	85180	http://www.ebi.ac.uk/QuickGO/GTerm?id=GO:0006919
cardiac chamber morphogenesis	GO:0003206	0.00936	0.0197	RYR2	1	160	5	85180	http://www.ebi.ac.uk/QuickGO/GTerm?id=GO:0003206
multicellular organismal macromolecule metabolic process	GO:0044259	0.00953	0.02	COL4A3	1	163	5	85180	http://www.ebi.ac.uk/QuickGO/GTerm?id=GO:0044259
positive regulation of cyclic nucleotide metabolic process	GO:0030801	0.00965	0.0202	NOS1	1	165	5	85180	http://www.ebi.ac.uk/QuickGO/GTerm?id=GO:0030801
negative regulation of vasculature development	GO:1901343	0.00971	0.0202	COL4A3	1	166	5	85180	http://www.ebi.ac.uk/QuickGO/GTerm?id=GO:1901343
negative regulation of peptide secretion	GO:0002792	0.00971	0.0202	NOS1	1	166	5	85180	http://www.ebi.ac.uk/QuickGO/GTerm?id=GO:0002792
regulation of peptidyl-serine phosphorylation	GO:0033135	0.00976	0.0203	NOS1	1	167	5	85180	http://www.ebi.ac.uk/QuickGO/GTerm?id=GO:0033135
actin filament-based movement	GO:0030048	0.00982	0.0203	RYR2	1	168	5	85180	http://www.ebi.ac.uk/QuickGO/GTerm?id=GO:0030048
response to vitamin	GO:0033273	0.00982	0.0203	NOS1	1	168	5	85180	http://www.ebi.ac.uk/QuickGO/GTerm?id=GO:0033273
regulation of apoptotic process	GO:0042981	0.01	0.0206	COL4A3;NOS1	2	2785	5	85180	http://www.ebi.ac.uk/QuickGO/GTerm?id=GO:0042981
single-organism intracellular transport	GO:1902582	0.01	0.0206	RYR2;NOS1	2	2787	5	85180	http://www.ebi.ac.uk/QuickGO/GTerm?id=GO:1902582
negative regulation of intracellular transport	GO:0032387	0.0101	0.0206	NOS1	1	172	5	85180	http://www.ebi.ac.uk/QuickGO/GTerm?id=GO:0032387
regulation of cyclase activity	GO:0031279	0.0101	0.0207	NOS1	1	173	5	85180	http://www.ebi.ac.uk/QuickGO/GTerm?id=GO:0031279
regulation of programmed cell death	GO:0043067	0.0101	0.0207	COL4A3;NOS1	2	2804	5	85180	http://www.ebi.ac.uk/QuickGO/GTerm?id=GO:0043067
collagen metabolic process	GO:0032963	0.0102	0.0207	COL4A3	1	174	5	85180	http://www.ebi.ac.uk/QuickGO/GTerm?id=GO:0032963
regulation of neurological system process	GO:0031644	0.0102	0.0207	NOS1	1	174	5	85180	http://www.ebi.ac.uk/QuickGO/GTerm?id=GO:0031644
establishment of protein localization to endoplasmic reticulum	GO:0072599	0.0102	0.0208	RYR2	1	175	5	85180	http://www.ebi.ac.uk/QuickGO/GTerm?id=GO:0072599
negative regulation of protein secretion	GO:0050709	0.0103	0.0208	NOS1	1	176	5	85180	http://www.ebi.ac.uk/QuickGO/GTerm?id=GO:0050709
regulation of lyase activity	GO:0051339	0.0103	0.0209	NOS1	1	177	5	85180	http://www.ebi.ac.uk/QuickGO/GTerm?id=GO:0051339
monovalent inorganic cation transport	GO:0015672	0.0104	0.0209	NOS1;ATP2C2	2	2841	5	85180	http://www.ebi.ac.uk/QuickGO/GTerm?id=GO:0015672
regulation of neurotransmitter transport	GO:0051588	0.0104	0.0209	NOS1	1	178	5	85180	http://www.ebi.ac.uk/QuickGO/GTerm?id=GO:0051588
response to endogenous stimulus	GO:0009719	0.0105	0.0211	RYR2;NOS1	2	2854	5	85180	http://www.ebi.ac.uk/QuickGO/GTerm?id=GO:0009719
nephron development	GO:0072006	0.0106	0.0213	COL4A3	1	182	5	85180	http://www.ebi.ac.uk/QuickGO/GTerm?id=GO:0072006
regulation of multicellular organismal development	GO:2000026	0.0107	0.0214	COL4A3;NOS1	2	2887	5	85180	http://www.ebi.ac.uk/QuickGO/GTerm?id=GO:2000026
reactive oxygen species biosynthetic process	GO:1903409	0.0108	0.0214	NOS1	1	184	5	85180	http://www.ebi.ac.uk/QuickGO/GTerm?id=GO:1903409
myotube differentiation	GO:0014902	0.0108	0.0215	NOS1	1	185	5	85180	http://www.ebi.ac.uk/QuickGO/GTerm?id=GO:0014902
regulation of chromatin modification	GO:1903308	0.0108	0.0215	NOS1	1	185	5	85180	http://www.ebi.ac.uk/QuickGO/GTerm?id=GO:1903308
ammonium transport	GO:0015696	0.0109	0.0216	NOS1	1	187	5	85180	http://www.ebi.ac.uk/QuickGO/GTerm?id=GO:0015696
positive regulation of nucleotide biosynthetic process	GO:0030810	0.0111	0.0219	NOS1	1	190	5	85180	http://www.ebi.ac.uk/QuickGO/GTerm?id=GO:0030810
positive regulation of purine nucleotide biosynthetic process	GO:1900373	0.0111	0.0219	NOS1	1	190	5	85180	http://www.ebi.ac.uk/QuickGO/GTerm?id=GO:1900373
multicellular organism metabolic process	GO:0044236	0.0112	0.022	COL4A3	1	191	5	85180	http://www.ebi.ac.uk/QuickGO/GTerm?id=GO:0044236
regulation of blood vessel size	GO:0050880	0.0113	0.0222	NOS1	1	194	5	85180	http://www.ebi.ac.uk/QuickGO/GTerm?id=GO:0050880
regulation of cell death	GO:0010941	0.0114	0.0222	COL4A3;NOS1	2	2973	5	85180	http://www.ebi.ac.uk/QuickGO/GTerm?id=GO:0010941
regulation of tube size	GO:0035150	0.0114	0.0223	NOS1	1	195	5	85180	http://www.ebi.ac.uk/QuickGO/GTerm?id=GO:0035150
zymogen activation	GO:0031638	0.0116	0.0227	COL4A3	1	199	5	85180	http://www.ebi.ac.uk/QuickGO/GTerm?id=GO:0031638
regulation of cyclic nucleotide biosynthetic process	GO:0030802	0.0117	0.0228	NOS1	1	201	5	85180	http://www.ebi.ac.uk/QuickGO/GTerm?id=GO:0030802
cAMP-mediated signaling	GO:0019933	0.0119	0.023	NOS1	1	203	5	85180	http://www.ebi.ac.uk/QuickGO/GTerm?id=GO:0019933
drug catabolic process	GO:0042737	0.0119	0.023	NOS1	1	203	5	85180	http://www.ebi.ac.uk/QuickGO/GTerm?id=GO:0042737
response to ammonium ion	GO:0060359	0.0121	0.0233	NOS1	1	207	5	85180	http://www.ebi.ac.uk/QuickGO/GTerm?id=GO:0060359
cell adhesion	GO:0007155	0.0121	0.0233	LAMC1;COL4A3	2	3075	5	85180	http://www.ebi.ac.uk/QuickGO/GTerm?id=GO:0007155
cardiac chamber development	GO:0003205	0.0122	0.0233	RYR2	1	208	5	85180	http://www.ebi.ac.uk/QuickGO/GTerm?id=GO:0003205
biological adhesion	GO:0022610	0.0122	0.0233	LAMC1;COL4A3	2	3082	5	85180	http://www.ebi.ac.uk/QuickGO/GTerm?id=GO:0022610
protein localization to endoplasmic reticulum	GO:0070972	0.0122	0.0233	RYR2	1	209	5	85180	http://www.ebi.ac.uk/QuickGO/GTerm?id=GO:0070972
positive regulation of cysteine-type endopeptidase activity involved in apoptotic process	GO:0043280	0.0122	0.0233	COL4A3	1	209	5	85180	http://www.ebi.ac.uk/QuickGO/GTerm?id=GO:0043280
negative regulation of ion transport	GO:0043271	0.0122	0.0233	NOS1	1	209	5	85180	http://www.ebi.ac.uk/QuickGO/GTerm?id=GO:0043271
mammary gland development	GO:0030879	0.0123	0.0233	ATP2C2	1	210	5	85180	http://www.ebi.ac.uk/QuickGO/GTerm?id=GO:0030879
adult behavior	GO:0030534	0.0126	0.0238	NOS1	1	215	5	85180	http://www.ebi.ac.uk/QuickGO/GTerm?id=GO:0030534
response to calcium ion	GO:0051592	0.0126	0.0239	RYR2	1	216	5	85180	http://www.ebi.ac.uk/QuickGO/GTerm?id=GO:0051592
positive regulation of purine nucleotide metabolic process	GO:1900544	0.0127	0.024	NOS1	1	217	5	85180	http://www.ebi.ac.uk/QuickGO/GTerm?id=GO:1900544
positive regulation of nucleotide metabolic process	GO:0045981	0.0127	0.024	NOS1	1	218	5	85180	http://www.ebi.ac.uk/QuickGO/GTerm?id=GO:0045981
neurotransmitter metabolic process	GO:0042133	0.0128	0.0241	NOS1	1	219	5	85180	http://www.ebi.ac.uk/QuickGO/GTerm?id=GO:0042133
cell-cell signaling	GO:0007267	0.0129	0.0242	RYR2;NOS1	2	3172	5	85180	http://www.ebi.ac.uk/QuickGO/GTerm?id=GO:0007267
response to ethanol	GO:0045471	0.0129	0.0242	NOS1	1	221	5	85180	http://www.ebi.ac.uk/QuickGO/GTerm?id=GO:0045471
positive regulation of chromosome organization	GO:2001252	0.013	0.0243	NOS1	1	222	5	85180	http://www.ebi.ac.uk/QuickGO/GTerm?id=GO:2001252
positive regulation of cysteine-type endopeptidase activity	GO:2001056	0.0133	0.0247	COL4A3	1	227	5	85180	http://www.ebi.ac.uk/QuickGO/GTerm?id=GO:2001056
adenylate cyclase-activating G-protein coupled receptor signaling pathway	GO:0007189	0.0133	0.0247	NOS1	1	227	5	85180	http://www.ebi.ac.uk/QuickGO/GTerm?id=GO:0007189
regulation of cyclic nucleotide metabolic process	GO:0030799	0.0134	0.0249	NOS1	1	229	5	85180	http://www.ebi.ac.uk/QuickGO/GTerm?id=GO:0030799
positive regulation of epithelial cell proliferation	GO:0050679	0.0135	0.025	LAMC1	1	231	5	85180	http://www.ebi.ac.uk/QuickGO/GTerm?id=GO:0050679
vascular process in circulatory system	GO:0003018	0.0135	0.0251	NOS1	1	232	5	85180	http://www.ebi.ac.uk/QuickGO/GTerm?id=GO:0003018
regulation of anion transport	GO:0044070	0.0137	0.0252	NOS1	1	234	5	85180	http://www.ebi.ac.uk/QuickGO/GTerm?id=GO:0044070
BMP signaling pathway	GO:0030509	0.0139	0.0256	RYR2	1	238	5	85180	http://www.ebi.ac.uk/QuickGO/GTerm?id=GO:0030509
cyclic-nucleotide-mediated signaling	GO:0019935	0.014	0.0257	NOS1	1	239	5	85180	http://www.ebi.ac.uk/QuickGO/GTerm?id=GO:0019935
response to heat	GO:0009408	0.0141	0.0258	NOS1	1	241	5	85180	http://www.ebi.ac.uk/QuickGO/GTerm?id=GO:0009408
regulation of histone modification	GO:0031056	0.0143	0.0262	NOS1	1	245	5	85180	http://www.ebi.ac.uk/QuickGO/GTerm?id=GO:0031056
action potential	GO:0001508	0.0145	0.0264	RYR2	1	248	5	85180	http://www.ebi.ac.uk/QuickGO/GTerm?id=GO:0001508
cyclic purine nucleotide metabolic process	GO:0052652	0.0145	0.0264	NOS1	1	248	5	85180	http://www.ebi.ac.uk/QuickGO/GTerm?id=GO:0052652
locomotion	GO:0040011	0.0146	0.0264	LAMC1;COL4A3	2	3385	5	85180	http://www.ebi.ac.uk/QuickGO/GTerm?id=GO:0040011
positive regulation of endopeptidase activity	GO:0010950	0.0146	0.0264	COL4A3	1	250	5	85180	http://www.ebi.ac.uk/QuickGO/GTerm?id=GO:0010950
response to BMP	GO:0071772	0.0146	0.0264	RYR2	1	250	5	85180	http://www.ebi.ac.uk/QuickGO/GTerm?id=GO:0071772
cellular response to BMP stimulus	GO:0071773	0.0146	0.0264	RYR2	1	250	5	85180	http://www.ebi.ac.uk/QuickGO/GTerm?id=GO:0071773
positive regulation of synaptic transmission	GO:0050806	0.0148	0.0268	NOS1	1	254	5	85180	http://www.ebi.ac.uk/QuickGO/GTerm?id=GO:0050806
response to purine-containing compound	GO:0014074	0.0152	0.0274	RYR2	1	261	5	85180	http://www.ebi.ac.uk/QuickGO/GTerm?id=GO:0014074
regulation of cation channel activity	GO:2001257	0.0152	0.0274	NOS1	1	261	5	85180	http://www.ebi.ac.uk/QuickGO/GTerm?id=GO:2001257
transition metal ion transport	GO:0000041	0.0153	0.0274	ATP2C2	1	262	5	85180	http://www.ebi.ac.uk/QuickGO/GTerm?id=GO:0000041
regulation of G-protein coupled receptor protein signaling pathway	GO:0008277	0.0155	0.0278	NOS1	1	266	5	85180	http://www.ebi.ac.uk/QuickGO/GTerm?id=GO:0008277
alpha-amino acid catabolic process	GO:1901606	0.0156	0.0278	NOS1	1	267	5	85180	http://www.ebi.ac.uk/QuickGO/GTerm?id=GO:1901606
negative regulation of secretion by cell	GO:1903531	0.016	0.0284	NOS1	1	274	5	85180	http://www.ebi.ac.uk/QuickGO/GTerm?id=GO:1903531
response to estrogen	GO:0043627	0.016	0.0284	NOS1	1	274	5	85180	http://www.ebi.ac.uk/QuickGO/GTerm?id=GO:0043627
interaction with host	GO:0051701	0.016	0.0285	NOS1	1	275	5	85180	http://www.ebi.ac.uk/QuickGO/GTerm?id=GO:0051701
histone acetylation	GO:0016573	0.0161	0.0285	NOS1	1	276	5	85180	http://www.ebi.ac.uk/QuickGO/GTerm?id=GO:0016573
positive regulation of peptidase activity	GO:0010952	0.0163	0.0289	COL4A3	1	280	5	85180	http://www.ebi.ac.uk/QuickGO/GTerm?id=GO:0010952
regulation of synaptic plasticity	GO:0048167	0.0165	0.0291	NOS1	1	283	5	85180	http://www.ebi.ac.uk/QuickGO/GTerm?id=GO:0048167
internal peptidyl-lysine acetylation	GO:0018393	0.0166	0.0292	NOS1	1	285	5	85180	http://www.ebi.ac.uk/QuickGO/GTerm?id=GO:0018393
glutamine family amino acid metabolic process	GO:0009064	0.0166	0.0292	NOS1	1	285	5	85180	http://www.ebi.ac.uk/QuickGO/GTerm?id=GO:0009064
internal protein amino acid acetylation	GO:0006475	0.0171	0.0299	NOS1	1	293	5	85180	http://www.ebi.ac.uk/QuickGO/GTerm?id=GO:0006475
cardiac muscle tissue development	GO:0048738	0.0171	0.0299	RYR2	1	293	5	85180	http://www.ebi.ac.uk/QuickGO/GTerm?id=GO:0048738
peptidyl-lysine acetylation	GO:0018394	0.0171	0.03	NOS1	1	294	5	85180	http://www.ebi.ac.uk/QuickGO/GTerm?id=GO:0018394
sodium ion transmembrane transport	GO:0035725	0.0174	0.0303	NOS1	1	298	5	85180	http://www.ebi.ac.uk/QuickGO/GTerm?id=GO:0035725
regulation of insulin secretion	GO:0050796	0.0174	0.0304	NOS1	1	299	5	85180	http://www.ebi.ac.uk/QuickGO/GTerm?id=GO:0050796
negative regulation of protein transport	GO:0051224	0.0176	0.0306	NOS1	1	302	5	85180	http://www.ebi.ac.uk/QuickGO/GTerm?id=GO:0051224
cell redox homeostasis	GO:0045454	0.0177	0.0306	NOS1	1	303	5	85180	http://www.ebi.ac.uk/QuickGO/GTerm?id=GO:0045454
regulation of chromatin organization	GO:1902275	0.0178	0.0307	NOS1	1	305	5	85180	http://www.ebi.ac.uk/QuickGO/GTerm?id=GO:1902275
female pregnancy	GO:0007565	0.0178	0.0307	NOS1	1	305	5	85180	http://www.ebi.ac.uk/QuickGO/GTerm?id=GO:0007565
negative regulation of secretion	GO:0051048	0.018	0.0311	NOS1	1	309	5	85180	http://www.ebi.ac.uk/QuickGO/GTerm?id=GO:0051048
positive regulation of homeostatic process	GO:0032846	0.0181	0.0311	RYR2	1	311	5	85180	http://www.ebi.ac.uk/QuickGO/GTerm?id=GO:0032846
sensory perception of sound	GO:0007605	0.0181	0.0311	COL4A3	1	311	5	85180	http://www.ebi.ac.uk/QuickGO/GTerm?id=GO:0007605
regulation of purine nucleotide biosynthetic process	GO:1900371	0.0181	0.0311	NOS1	1	311	5	85180	http://www.ebi.ac.uk/QuickGO/GTerm?id=GO:1900371
response to glucose	GO:0009749	0.0182	0.0311	COL4A3	1	312	5	85180	http://www.ebi.ac.uk/QuickGO/GTerm?id=GO:0009749
regulation of nucleotide biosynthetic process	GO:0030808	0.0182	0.0311	NOS1	1	312	5	85180	http://www.ebi.ac.uk/QuickGO/GTerm?id=GO:0030808
response to hexose	GO:0009746	0.0186	0.0317	COL4A3	1	320	5	85180	http://www.ebi.ac.uk/QuickGO/GTerm?id=GO:0009746
cyclic nucleotide biosynthetic process	GO:0009190	0.0186	0.0317	NOS1	1	320	5	85180	http://www.ebi.ac.uk/QuickGO/GTerm?id=GO:0009190
single-organism transport	GO:0044765	0.0187	0.0317	RYR2;NOS1;ATP2C2	3	11238	5	85180	http://www.ebi.ac.uk/QuickGO/GTerm?id=GO:0044765
regulation of blood pressure	GO:0008217	0.0188	0.0318	NOS1	1	323	5	85180	http://www.ebi.ac.uk/QuickGO/GTerm?id=GO:0008217
heart morphogenesis	GO:0003007	0.0188	0.0318	RYR2	1	323	5	85180	http://www.ebi.ac.uk/QuickGO/GTerm?id=GO:0003007
cellular amino acid catabolic process	GO:0009063	0.0191	0.0323	NOS1	1	328	5	85180	http://www.ebi.ac.uk/QuickGO/GTerm?id=GO:0009063
response to monosaccharide	GO:0034284	0.0192	0.0324	COL4A3	1	330	5	85180	http://www.ebi.ac.uk/QuickGO/GTerm?id=GO:0034284
regulation of developmental process	GO:0050793	0.0194	0.0327	COL4A3;NOS1	2	3935	5	85180	http://www.ebi.ac.uk/QuickGO/GTerm?id=GO:0050793
sensory perception of mechanical stimulus	GO:0050954	0.0196	0.0328	COL4A3	1	337	5	85180	http://www.ebi.ac.uk/QuickGO/GTerm?id=GO:0050954
regulation of cysteine-type endopeptidase activity involved in apoptotic process	GO:0043281	0.0196	0.0328	COL4A3	1	337	5	85180	http://www.ebi.ac.uk/QuickGO/GTerm?id=GO:0043281
protein acetylation	GO:0006473	0.0196	0.0328	NOS1	1	337	5	85180	http://www.ebi.ac.uk/QuickGO/GTerm?id=GO:0006473
cellular protein localization	GO:0034613	0.0198	0.0331	RYR2;ATP2C2	2	3976	5	85180	http://www.ebi.ac.uk/QuickGO/GTerm?id=GO:0034613
response to reactive oxygen species	GO:0000302	0.0199	0.0332	NOS1	1	342	5	85180	http://www.ebi.ac.uk/QuickGO/GTerm?id=GO:0000302
cellular macromolecule localization	GO:0070727	0.02	0.0332	RYR2;ATP2C2	2	3992	5	85180	http://www.ebi.ac.uk/QuickGO/GTerm?id=GO:0070727
regulation of peptide hormone secretion	GO:0090276	0.02	0.0332	NOS1	1	343	5	85180	http://www.ebi.ac.uk/QuickGO/GTerm?id=GO:0090276
cellular response to xenobiotic stimulus	GO:0071466	0.0201	0.0334	RYR2	1	346	5	85180	http://www.ebi.ac.uk/QuickGO/GTerm?id=GO:0071466
single-organism localization	GO:1902578	0.0208	0.0343	RYR2;NOS1;ATP2C2	3	11679	5	85180	http://www.ebi.ac.uk/QuickGO/GTerm?id=GO:1902578
cell junction assembly	GO:0034329	0.0208	0.0343	LAMC1	1	357	5	85180	http://www.ebi.ac.uk/QuickGO/GTerm?id=GO:0034329
insulin secretion	GO:0030073	0.0209	0.0344	NOS1	1	359	5	85180	http://www.ebi.ac.uk/QuickGO/GTerm?id=GO:0030073
multi-multicellular organism process	GO:0044706	0.0212	0.0349	NOS1	1	365	5	85180	http://www.ebi.ac.uk/QuickGO/GTerm?id=GO:0044706
response to nutrient	GO:0007584	0.0216	0.0355	NOS1	1	372	5	85180	http://www.ebi.ac.uk/QuickGO/GTerm?id=GO:0007584
response to carbohydrate	GO:0009743	0.0216	0.0355	COL4A3	1	372	5	85180	http://www.ebi.ac.uk/QuickGO/GTerm?id=GO:0009743
regulation of purine nucleotide metabolic process	GO:1900542	0.0217	0.0355	NOS1	1	373	5	85180	http://www.ebi.ac.uk/QuickGO/GTerm?id=GO:1900542
regulation of cysteine-type endopeptidase activity	GO:2000116	0.0218	0.0356	COL4A3	1	375	5	85180	http://www.ebi.ac.uk/QuickGO/GTerm?id=GO:2000116
cyclic nucleotide metabolic process	GO:0009187	0.0219	0.0356	NOS1	1	376	5	85180	http://www.ebi.ac.uk/QuickGO/GTerm?id=GO:0009187
adenylate cyclase-modulating G-protein coupled receptor signaling pathway	GO:0007188	0.022	0.0358	NOS1	1	378	5	85180	http://www.ebi.ac.uk/QuickGO/GTerm?id=GO:0007188
regulation of nucleotide metabolic process	GO:0006140	0.0222	0.0361	NOS1	1	382	5	85180	http://www.ebi.ac.uk/QuickGO/GTerm?id=GO:0006140
kidney development	GO:0001822	0.0226	0.0366	COL4A3	1	388	5	85180	http://www.ebi.ac.uk/QuickGO/GTerm?id=GO:0001822
regulation of angiogenesis	GO:0045765	0.0229	0.0369	COL4A3	1	393	5	85180	http://www.ebi.ac.uk/QuickGO/GTerm?id=GO:0045765
response to temperature stimulus	GO:0009266	0.0229	0.0369	NOS1	1	394	5	85180	http://www.ebi.ac.uk/QuickGO/GTerm?id=GO:0009266
single-organism cellular process	GO:0044763	0.0229	0.0369	LAMC1;RYR2;COL4A3;NOS1;ATP2C2	5	40034	5	85180	http://www.ebi.ac.uk/QuickGO/GTerm?id=GO:0044763
renal system development	GO:0072001	0.0238	0.0382	COL4A3	1	409	5	85180	http://www.ebi.ac.uk/QuickGO/GTerm?id=GO:0072001
reactive oxygen species metabolic process	GO:0072593	0.0238	0.0382	NOS1	1	409	5	85180	http://www.ebi.ac.uk/QuickGO/GTerm?id=GO:0072593
protein localization to plasma membrane	GO:0072659	0.0239	0.0382	ATP2C2	1	411	5	85180	http://www.ebi.ac.uk/QuickGO/GTerm?id=GO:0072659
cellular response to drug	GO:0035690	0.0239	0.0382	RYR2	1	411	5	85180	http://www.ebi.ac.uk/QuickGO/GTerm?id=GO:0035690
regulation of transcription from RNA polymerase II promoter	GO:0006357	0.0239	0.0382	RYR2;NOS1	2	4392	5	85180	http://www.ebi.ac.uk/QuickGO/GTerm?id=GO:0006357
regulation of synapse structure or activity	GO:0050803	0.024	0.0382	NOS1	1	413	5	85180	http://www.ebi.ac.uk/QuickGO/GTerm?id=GO:0050803
cellular response to organic substance	GO:0071310	0.024	0.0382	RYR2;NOS1	2	4399	5	85180	http://www.ebi.ac.uk/QuickGO/GTerm?id=GO:0071310
positive regulation of nitrogen compound metabolic process	GO:0051173	0.024	0.0382	COL4A3;NOS1	2	4401	5	85180	http://www.ebi.ac.uk/QuickGO/GTerm?id=GO:0051173
protein acylation	GO:0043543	0.0241	0.0382	NOS1	1	415	5	85180	http://www.ebi.ac.uk/QuickGO/GTerm?id=GO:0043543
regulation of epithelial cell proliferation	GO:0050678	0.0242	0.0384	LAMC1	1	417	5	85180	http://www.ebi.ac.uk/QuickGO/GTerm?id=GO:0050678
G-protein coupled receptor signaling pathway, coupled to cyclic nucleotide second messenger	GO:0007187	0.0244	0.0385	NOS1	1	419	5	85180	http://www.ebi.ac.uk/QuickGO/GTerm?id=GO:0007187
peptide hormone secretion	GO:0030072	0.0245	0.0386	NOS1	1	421	5	85180	http://www.ebi.ac.uk/QuickGO/GTerm?id=GO:0030072
embryonic organ morphogenesis	GO:0048562	0.0246	0.0387	RYR2	1	423	5	85180	http://www.ebi.ac.uk/QuickGO/GTerm?id=GO:0048562
regulation of hormone secretion	GO:0046883	0.0248	0.039	NOS1	1	427	5	85180	http://www.ebi.ac.uk/QuickGO/GTerm?id=GO:0046883
regulation of vasculature development	GO:1901342	0.0249	0.0391	COL4A3	1	429	5	85180	http://www.ebi.ac.uk/QuickGO/GTerm?id=GO:1901342
cell junction organization	GO:0034330	0.025	0.0391	LAMC1	1	431	5	85180	http://www.ebi.ac.uk/QuickGO/GTerm?id=GO:0034330
regulation of neuron death	GO:1901214	0.025	0.0391	NOS1	1	431	5	85180	http://www.ebi.ac.uk/QuickGO/GTerm?id=GO:1901214
protein localization to cell periphery	GO:1990778	0.0261	0.0408	ATP2C2	1	450	5	85180	http://www.ebi.ac.uk/QuickGO/GTerm?id=GO:1990778
sodium ion transport	GO:0006814	0.0263	0.0409	NOS1	1	452	5	85180	http://www.ebi.ac.uk/QuickGO/GTerm?id=GO:0006814
establishment of protein localization	GO:0045184	0.0264	0.041	RYR2;NOS1	2	4625	5	85180	http://www.ebi.ac.uk/QuickGO/GTerm?id=GO:0045184
epithelial tube morphogenesis	GO:0060562	0.0267	0.0413	RYR2	1	459	5	85180	http://www.ebi.ac.uk/QuickGO/GTerm?id=GO:0060562
intracellular transport	GO:0046907	0.0267	0.0413	RYR2;NOS1	2	4651	5	85180	http://www.ebi.ac.uk/QuickGO/GTerm?id=GO:0046907
striated muscle cell differentiation	GO:0051146	0.0268	0.0413	NOS1	1	461	5	85180	http://www.ebi.ac.uk/QuickGO/GTerm?id=GO:0051146
peptidyl-serine phosphorylation	GO:0018105	0.0268	0.0413	NOS1	1	461	5	85180	http://www.ebi.ac.uk/QuickGO/GTerm?id=GO:0018105
cellular response to abiotic stimulus	GO:0071214	0.0269	0.0414	NOS1	1	463	5	85180	http://www.ebi.ac.uk/QuickGO/GTerm?id=GO:0071214
negative regulation of endopeptidase activity	GO:0010951	0.0269	0.0414	COL4A3	1	464	5	85180	http://www.ebi.ac.uk/QuickGO/GTerm?id=GO:0010951
urogenital system development	GO:0001655	0.0272	0.0418	COL4A3	1	469	5	85180	http://www.ebi.ac.uk/QuickGO/GTerm?id=GO:0001655
response to xenobiotic stimulus	GO:0009410	0.0275	0.0421	RYR2	1	474	5	85180	http://www.ebi.ac.uk/QuickGO/GTerm?id=GO:0009410
regulation of cellular protein metabolic process	GO:0032268	0.0275	0.0421	COL4A3;NOS1	2	4730	5	85180	http://www.ebi.ac.uk/QuickGO/GTerm?id=GO:0032268
aging	GO:0007568	0.0276	0.0421	NOS1	1	475	5	85180	http://www.ebi.ac.uk/QuickGO/GTerm?id=GO:0007568
response to lipopolysaccharide	GO:0032496	0.0278	0.0424	NOS1	1	479	5	85180	http://www.ebi.ac.uk/QuickGO/GTerm?id=GO:0032496
regulation of small molecule metabolic process	GO:0062012	0.028	0.0426	NOS1	1	483	5	85180	http://www.ebi.ac.uk/QuickGO/GTerm?id=GO:0062012
neuron death	GO:0070997	0.028	0.0426	NOS1	1	483	5	85180	http://www.ebi.ac.uk/QuickGO/GTerm?id=GO:0070997
negative regulation of peptidase activity	GO:0010466	0.0281	0.0426	COL4A3	1	484	5	85180	http://www.ebi.ac.uk/QuickGO/GTerm?id=GO:0010466
regulation of nitrogen compound metabolic process	GO:0051171	0.0281	0.0426	RYR2;COL4A3;NOS1	3	13038	5	85180	http://www.ebi.ac.uk/QuickGO/GTerm?id=GO:0051171
organic hydroxy compound transport	GO:0015850	0.0283	0.0427	NOS1	1	487	5	85180	http://www.ebi.ac.uk/QuickGO/GTerm?id=GO:0015850
transcription from RNA polymerase II promoter	GO:0006366	0.0283	0.0427	RYR2;NOS1	2	4798	5	85180	http://www.ebi.ac.uk/QuickGO/GTerm?id=GO:0006366
peptidyl-serine modification	GO:0018209	0.0285	0.0429	NOS1	1	491	5	85180	http://www.ebi.ac.uk/QuickGO/GTerm?id=GO:0018209
canonical Wnt signaling pathway	GO:0060070	0.029	0.0435	RYR2	1	499	5	85180	http://www.ebi.ac.uk/QuickGO/GTerm?id=GO:0060070
negative regulation of metabolic process	GO:0009892	0.0295	0.0443	COL4A3;NOS1	2	4908	5	85180	http://www.ebi.ac.uk/QuickGO/GTerm?id=GO:0009892
epithelial cell proliferation	GO:0050673	0.0296	0.0443	LAMC1	1	510	5	85180	http://www.ebi.ac.uk/QuickGO/GTerm?id=GO:0050673
hormone secretion	GO:0046879	0.0298	0.0446	NOS1	1	514	5	85180	http://www.ebi.ac.uk/QuickGO/GTerm?id=GO:0046879
positive regulation of macromolecule metabolic process	GO:0010604	0.0309	0.0462	COL4A3;NOS1	2	5027	5	85180	http://www.ebi.ac.uk/QuickGO/GTerm?id=GO:0010604
hormone transport	GO:0009914	0.0312	0.0466	NOS1	1	539	5	85180	http://www.ebi.ac.uk/QuickGO/GTerm?id=GO:0009914
response to molecule of bacterial origin	GO:0002237	0.0315	0.0469	NOS1	1	543	5	85180	http://www.ebi.ac.uk/QuickGO/GTerm?id=GO:0002237
muscle organ development	GO:0007517	0.0317	0.0471	RYR2	1	547	5	85180	http://www.ebi.ac.uk/QuickGO/GTerm?id=GO:0007517
carboxylic acid catabolic process	GO:0046395	0.0319	0.0473	NOS1	1	551	5	85180	http://www.ebi.ac.uk/QuickGO/GTerm?id=GO:0046395
organic acid catabolic process	GO:0016054	0.0319	0.0473	NOS1	1	551	5	85180	http://www.ebi.ac.uk/QuickGO/GTerm?id=GO:0016054
regulation of protein metabolic process	GO:0051246	0.0321	0.0475	COL4A3;NOS1	2	5133	5	85180	http://www.ebi.ac.uk/QuickGO/GTerm?id=GO:0051246
regulation of chromosome organization	GO:0033044	0.0322	0.0476	NOS1	1	556	5	85180	http://www.ebi.ac.uk/QuickGO/GTerm?id=GO:0033044
striated muscle tissue development	GO:0014706	0.0325	0.0479	RYR2	1	561	5	85180	http://www.ebi.ac.uk/QuickGO/GTerm?id=GO:0014706
response to alcohol	GO:0097305	0.0326	0.0479	NOS1	1	562	5	85180	http://www.ebi.ac.uk/QuickGO/GTerm?id=GO:0097305
cell-substrate adhesion	GO:0031589	0.0326	0.0479	LAMC1	1	563	5	85180	http://www.ebi.ac.uk/QuickGO/GTerm?id=GO:0031589
cellular protein metabolic process	GO:0044267	0.0328	0.0481	LAMC1;COL4A3;NOS1	3	13787	5	85180	http://www.ebi.ac.uk/QuickGO/GTerm?id=GO:0044267
positive regulation of cellular metabolic process	GO:0031325	0.0333	0.0488	COL4A3;NOS1	2	5234	5	85180	http://www.ebi.ac.uk/QuickGO/GTerm?id=GO:0031325
transmembrane receptor protein serine/threonine kinase signaling pathway	GO:0007178	0.0336	0.0491	RYR2	1	581	5	85180	http://www.ebi.ac.uk/QuickGO/GTerm?id=GO:0007178
muscle tissue development	GO:0060537	0.0336	0.0491	RYR2	1	581	5	85180	http://www.ebi.ac.uk/QuickGO/GTerm?id=GO:0060537
positive regulation of proteolysis	GO:0045862	0.0343	0.05	COL4A3	1	593	5	85180	http://www.ebi.ac.uk/QuickGO/GTerm?id=GO:0045862
cellular response to chemical stimulus	GO:0070887	0.0354	0.0515	RYR2;NOS1	2	5408	5	85180	http://www.ebi.ac.uk/QuickGO/GTerm?id=GO:0070887
neurotransmitter transport	GO:0006836	0.0356	0.0518	NOS1	1	616	5	85180	http://www.ebi.ac.uk/QuickGO/GTerm?id=GO:0006836
single-organism behavior	GO:0044708	0.0358	0.0518	NOS1	1	618	5	85180	http://www.ebi.ac.uk/QuickGO/GTerm?id=GO:0044708
embryonic organ development	GO:0048568	0.0364	0.0527	RYR2	1	630	5	85180	http://www.ebi.ac.uk/QuickGO/GTerm?id=GO:0048568
muscle cell differentiation	GO:0042692	0.0366	0.0529	NOS1	1	633	5	85180	http://www.ebi.ac.uk/QuickGO/GTerm?id=GO:0042692
potassium ion transport	GO:0006813	0.037	0.0533	NOS1	1	639	5	85180	http://www.ebi.ac.uk/QuickGO/GTerm?id=GO:0006813
regulation of peptide secretion	GO:0002791	0.0374	0.0539	NOS1	1	647	5	85180	http://www.ebi.ac.uk/QuickGO/GTerm?id=GO:0002791
regulation of primary metabolic process	GO:0080090	0.0377	0.0543	RYR2;COL4A3;NOS1	3	14523	5	85180	http://www.ebi.ac.uk/QuickGO/GTerm?id=GO:0080090
cellular macromolecule metabolic process	GO:0044260	0.0381	0.0547	LAMC1;RYR2;COL4A3;NOS1	4	27088	5	85180	http://www.ebi.ac.uk/QuickGO/GTerm?id=GO:0044260
modulation of synaptic transmission	GO:0050804	0.0382	0.0548	NOS1	1	661	5	85180	http://www.ebi.ac.uk/QuickGO/GTerm?id=GO:0050804
macromolecular complex subunit organization	GO:0043933	0.0384	0.055	LAMC1;NOS1	2	5647	5	85180	http://www.ebi.ac.uk/QuickGO/GTerm?id=GO:0043933
detection of chemical stimulus	GO:0009593	0.0387	0.0552	RYR2	1	670	5	85180	http://www.ebi.ac.uk/QuickGO/GTerm?id=GO:0009593
negative regulation of proteolysis	GO:0045861	0.0388	0.0552	COL4A3	1	671	5	85180	http://www.ebi.ac.uk/QuickGO/GTerm?id=GO:0045861
regulation of cellular metabolic process	GO:0031323	0.0388	0.0552	RYR2;COL4A3;NOS1	3	14669	5	85180	http://www.ebi.ac.uk/QuickGO/GTerm?id=GO:0031323
catabolic process	GO:0009056	0.0391	0.0555	COL4A3;NOS1	2	5699	5	85180	http://www.ebi.ac.uk/QuickGO/GTerm?id=GO:0009056
cellular component organization	GO:0016043	0.0393	0.0558	LAMC1;COL4A3;NOS1	3	14739	5	85180	http://www.ebi.ac.uk/QuickGO/GTerm?id=GO:0016043
gland development	GO:0048732	0.0395	0.056	ATP2C2	1	684	5	85180	http://www.ebi.ac.uk/QuickGO/GTerm?id=GO:0048732
regulation of macromolecule metabolic process	GO:0060255	0.0397	0.0562	RYR2;COL4A3;NOS1	3	14797	5	85180	http://www.ebi.ac.uk/QuickGO/GTerm?id=GO:0060255
regulation of endopeptidase activity	GO:0052548	0.0404	0.057	COL4A3	1	699	5	85180	http://www.ebi.ac.uk/QuickGO/GTerm?id=GO:0052548
establishment of localization in cell	GO:0051649	0.0404	0.057	RYR2;NOS1	2	5801	5	85180	http://www.ebi.ac.uk/QuickGO/GTerm?id=GO:0051649
signal transduction	GO:0007165	0.0407	0.0573	RYR2;COL4A3;NOS1	3	14935	5	85180	http://www.ebi.ac.uk/QuickGO/GTerm?id=GO:0007165
negative regulation of transport	GO:0051051	0.0408	0.0573	NOS1	1	706	5	85180	http://www.ebi.ac.uk/QuickGO/GTerm?id=GO:0051051
single organism signaling	GO:0044700	0.041	0.0575	RYR2;COL4A3;NOS1	3	14972	5	85180	http://www.ebi.ac.uk/QuickGO/GTerm?id=GO:0044700
regulation of neurotransmitter levels	GO:0001505	0.0413	0.0578	NOS1	1	715	5	85180	http://www.ebi.ac.uk/QuickGO/GTerm?id=GO:0001505
angiogenesis	GO:0001525	0.0424	0.0593	COL4A3	1	735	5	85180	http://www.ebi.ac.uk/QuickGO/GTerm?id=GO:0001525
cellular component organization or biogenesis	GO:0071840	0.0424	0.0593	LAMC1;COL4A3;NOS1	3	15166	5	85180	http://www.ebi.ac.uk/QuickGO/GTerm?id=GO:0071840
transport	GO:0006810	0.0428	0.0598	RYR2;NOS1;ATP2C2	3	15219	5	85180	http://www.ebi.ac.uk/QuickGO/GTerm?id=GO:0006810
regulation of membrane potential	GO:0042391	0.0429	0.0598	RYR2	1	744	5	85180	http://www.ebi.ac.uk/QuickGO/GTerm?id=GO:0042391
regulation of peptidase activity	GO:0052547	0.0433	0.0602	COL4A3	1	750	5	85180	http://www.ebi.ac.uk/QuickGO/GTerm?id=GO:0052547
morphogenesis of an epithelium	GO:0002009	0.0443	0.0613	RYR2	1	768	5	85180	http://www.ebi.ac.uk/QuickGO/GTerm?id=GO:0002009
regulation of protein secretion	GO:0050708	0.0443	0.0613	NOS1	1	769	5	85180	http://www.ebi.ac.uk/QuickGO/GTerm?id=GO:0050708
response to oxidative stress	GO:0006979	0.0443	0.0613	NOS1	1	769	5	85180	http://www.ebi.ac.uk/QuickGO/GTerm?id=GO:0006979
establishment of localization	GO:0051234	0.0444	0.0613	RYR2;NOS1;ATP2C2	3	15421	5	85180	http://www.ebi.ac.uk/QuickGO/GTerm?id=GO:0051234
response to peptide hormone	GO:0043434	0.0449	0.0619	NOS1	1	779	5	85180	http://www.ebi.ac.uk/QuickGO/GTerm?id=GO:0043434
cell surface receptor signaling pathway	GO:0007166	0.0451	0.0621	RYR2;COL4A3	2	6157	5	85180	http://www.ebi.ac.uk/QuickGO/GTerm?id=GO:0007166
protein processing	GO:0016485	0.0452	0.0622	COL4A3	1	785	5	85180	http://www.ebi.ac.uk/QuickGO/GTerm?id=GO:0016485
peptidyl-lysine modification	GO:0018205	0.0455	0.0625	NOS1	1	790	5	85180	http://www.ebi.ac.uk/QuickGO/GTerm?id=GO:0018205
post-translational protein modification	GO:0043687	0.0456	0.0626	LAMC1	1	792	5	85180	http://www.ebi.ac.uk/QuickGO/GTerm?id=GO:0043687
response to steroid hormone	GO:0048545	0.0463	0.0633	NOS1	1	804	5	85180	http://www.ebi.ac.uk/QuickGO/GTerm?id=GO:0048545
regulation of signaling	GO:0023051	0.0463	0.0633	RYR2;NOS1	2	6248	5	85180	http://www.ebi.ac.uk/QuickGO/GTerm?id=GO:0023051
heart development	GO:0007507	0.0467	0.0636	RYR2	1	810	5	85180	http://www.ebi.ac.uk/QuickGO/GTerm?id=GO:0007507
regulation of cell communication	GO:0010646	0.0467	0.0636	RYR2;NOS1	2	6272	5	85180	http://www.ebi.ac.uk/QuickGO/GTerm?id=GO:0010646
embryonic morphogenesis	GO:0048598	0.048	0.0652	RYR2	1	833	5	85180	http://www.ebi.ac.uk/QuickGO/GTerm?id=GO:0048598
cellular response to external stimulus	GO:0071496	0.048	0.0652	NOS1	1	834	5	85180	http://www.ebi.ac.uk/QuickGO/GTerm?id=GO:0071496
small molecule catabolic process	GO:0044282	0.0482	0.0653	NOS1	1	838	5	85180	http://www.ebi.ac.uk/QuickGO/GTerm?id=GO:0044282
intracellular signal transduction	GO:0035556	0.0483	0.0653	RYR2;NOS1	2	6387	5	85180	http://www.ebi.ac.uk/QuickGO/GTerm?id=GO:0035556
blood vessel morphogenesis	GO:0048514	0.0489	0.0661	COL4A3	1	849	5	85180	http://www.ebi.ac.uk/QuickGO/GTerm?id=GO:0048514
blood coagulation	GO:0007596	0.0493	0.0666	NOS1	1	857	5	85180	http://www.ebi.ac.uk/QuickGO/GTerm?id=GO:0007596
regulation of cellular process	GO:0050794	0.0494	0.0666	LAMC1;RYR2;COL4A3;NOS1	4	29092	5	85180	http://www.ebi.ac.uk/QuickGO/GTerm?id=GO:0050794
hemostasis	GO:0007599	0.0496	0.0667	NOS1	1	862	5	85180	http://www.ebi.ac.uk/QuickGO/GTerm?id=GO:0007599
